# Supplementary material for: MicroRNA miR-92a-3p regulates breast cancer cell proliferation and metastasis via regulating B-cell translocation gene 2 (BTG2)
Source: Bioengineered. 2021 Jun 3;12(1):2033–44. doi: 10.1080/21655979.2021.1924543 (PMC8806219; doi:10.1080/21655979.2021.1924543)
Supplement: Supplemental Material [file KBIE_A_1924543_SM9236.zip]

Archive with 2 entries (2 files):
- Supplementary data_orignal Western blot data_only for reviewing.docx
- Supplementary materials.xlsx
