# Supplementary material for: MicroRNA miR-92a-3p regulates breast cancer cell proliferation and metastasis via regulating B-cell translocation gene 2 (BTG2)
Source: Bioengineered. 2021 Jun 3;12(1):2033–44. doi: 10.1080/21655979.2021.1924543 (PMC8806219; doi:10.1080/21655979.2021.1924543)
Supplement: Supplemental Material [file KBIE_A_1924543_SM9236.zip › Supplementary materials.xlsx]

## Sheet: Sheet1
miRNAid	miRNAname	geneID	geneName	geneType	chromosome	narrowStart	narrowEnd	broadStart	broadEnd	strand	clipExpNum	degraExpNum	RBP	PITA	RNA22	miRmap	microT	miRanda	PicTar	TargetScan	pancancerNum
MIMAT0000096	hsa-miR-98-5p	ENSG00000067048	DDX3Y	protein_coding	chrY	15032029	15032034	15032029	15032034	+	9	0	AGO1-4,AGO2	1	0	0	0	0	0	0	3
MIMAT0000096	hsa-miR-98-5p	ENSG00000131591	C1orf159	protein_coding	chr1	1021303	1021331	1021303	1021331	-	6	0	AGO1-4,AGO2	0	0	0	1	0	0	0	3
MIMAT0000096	hsa-miR-98-5p	ENSG00000131584	ACAP3	protein_coding	chr1	1228472	1228478	1228472	1228478	-	1	0	AGO1-4	0	0	0	0	0	0	1	4
MIMAT0000096	hsa-miR-98-5p	ENSG00000221978	CCNL2	protein_coding	chr1	1325636	1325641	1325636	1325641	-	3	0	AGO1-4,AGO2	1	0	0	0	0	0	0	4
MIMAT0000096	hsa-miR-98-5p	ENSG00000116237	ICMT	protein_coding	chr1	6283746	6283752	6283745	6283763	-	5	0	AGO1,AGO1-4,AGO2	1	0	0	0	1	0	1	0
MIMAT0000096	hsa-miR-98-5p	ENSG00000116285	ERRFI1	protein_coding	chr1	8073632	8073638	8073632	8073660	-	26	0	AGO1,AGO1-4,AGO2	0	0	0	1	0	0	1	7
MIMAT0000096	hsa-miR-98-5p	ENSG00000116285	ERRFI1	protein_coding	chr1	8073787	8073815	8073787	8073815	-	9	0	AGO1-4,AGO2	0	0	0	1	0	0	0	7
MIMAT0000096	hsa-miR-98-5p	ENSG00000180758	GPR157	protein_coding	chr1	9164308	9164314	9164307	9164335	-	2	0	AGO2	0	0	1	1	0	0	1	5
MIMAT0000096	hsa-miR-98-5p	ENSG00000180758	GPR157	protein_coding	chr1	9188768	9188796	9188768	9188796	-	3	0	AGO1-4	0	0	0	1	0	0	0	5
MIMAT0000096	hsa-miR-98-5p	ENSG00000160049	DFFA	protein_coding	chr1	10522628	10522633	10522628	10522633	-	1	0	AGO1-4	1	0	0	0	0	0	0	2
MIMAT0000096	hsa-miR-98-5p	ENSG00000177000	MTHFR	protein_coding	chr1	11846381	11846388	11846381	11846388	-	4	0	AGO1-4	1	0	0	0	0	0	0	6
MIMAT0000096	hsa-miR-98-5p	ENSG00000173641	HSPB7	protein_coding	chr1	16340894	16340900	16340893	16340914	-	5	0	AGO1-4,AGO2	1	0	0	0	1	0	0	12
MIMAT0000096	hsa-miR-98-5p	ENSG00000142627	EPHA2	protein_coding	chr1	16451316	16451321	16451316	16451321	-	4	0	AGO1-4,AGO2	1	0	0	0	0	0	0	8
MIMAT0000096	hsa-miR-98-5p	ENSG00000127463	EMC1	protein_coding	chr1	19544035	19544040	19544035	19544040	-	2	0	AGO1-4	0	0	1	0	0	0	0	4
MIMAT0000096	hsa-miR-98-5p	ENSG00000244038	DDOST	protein_coding	chr1	20978757	20978762	20978757	20978762	-	38	0	AGO1,AGO1-4,AGO2,AGO3	1	0	0	0	0	0	0	3
MIMAT0000096	hsa-miR-98-5p	ENSG00000007968	E2F2	protein_coding	chr1	23835087	23835092	23835086	23835114	-	2	0	AGO2	1	0	1	1	0	0	0	3
MIMAT0000096	hsa-miR-98-5p	ENSG00000007968	E2F2	protein_coding	chr1	23835557	23835562	23835556	23835584	-	2	0	AGO2	1	0	1	1	0	0	0	3
MIMAT0000096	hsa-miR-98-5p	ENSG00000007968	E2F2	protein_coding	chr1	23836054	23836060	23836053	23836081	-	4	0	AGO1-4,AGO2	1	0	1	1	0	0	0	3
MIMAT0000096	hsa-miR-98-5p	ENSG00000007968	E2F2	protein_coding	chr1	23836329	23836335	23836328	23836356	-	4	0	AGO1-4,AGO2	1	0	1	1	0	0	1	3
MIMAT0000096	hsa-miR-98-5p	ENSG00000007968	E2F2	protein_coding	chr1	23842906	23842934	23842906	23842934	-	6	0	AGO1,AGO1-4	0	0	0	1	0	0	0	3
MIMAT0000096	hsa-miR-98-5p	ENSG00000117308	GALE	protein_coding	chr1	24122327	24122333	24122326	24122354	-	6	0	AGO1-4,AGO2	1	0	0	1	1	1	1	4
MIMAT0000096	hsa-miR-98-5p	ENSG00000142677	IL22RA1	protein_coding	chr1	24446354	24446360	24446353	24446381	-	2	0	AGO2	1	0	1	1	1	0	0	3
MIMAT0000096	hsa-miR-98-5p	ENSG00000158006	PAFAH2	protein_coding	chr1	26288030	26288036	26288029	26288053	-	5	0	AGO1-4,AGO2	1	0	0	0	1	0	0	6
MIMAT0000096	hsa-miR-98-5p	ENSG00000198746	GPATCH3	protein_coding	chr1	27217346	27217351	27217345	27217373	-	5	0	AGO1-4,AGO2	1	0	0	1	0	1	1	2
MIMAT0000096	hsa-miR-98-5p	ENSG00000158161	EYA3	protein_coding	chr1	28362060	28362088	28362060	28362088	-	13	0	AGO1,AGO1-4,AGO2,AGO4	0	0	0	1	0	0	0	5
MIMAT0000096	hsa-miR-98-5p	ENSG00000158161	EYA3	protein_coding	chr1	28365367	28365395	28365367	28365395	-	8	0	AGO1-4,AGO2	0	0	0	1	0	0	0	5
MIMAT0000096	hsa-miR-98-5p	ENSG00000169403	PTAFR	protein_coding	chr1	28474355	28474383	28474355	28474383	-	1	1	AGO2	0	0	0	1	0	0	0	8
MIMAT0000096	hsa-miR-98-5p	ENSG00000169403	PTAFR	protein_coding	chr1	28476371	28476377	28476370	28476398	-	1	0	AGO1-4	1	0	1	1	1	0	1	8
MIMAT0000096	hsa-miR-98-5p	ENSG00000160055	TMEM234	protein_coding	chr1	32682316	32682322	32682315	32682335	-	1	0	AGO2	1	0	1	0	1	0	1	2
MIMAT0000096	hsa-miR-98-5p	ENSG00000175130	MARCKSL1	protein_coding	chr1	32799926	32799932	32799925	32799946	-	19	0	AGO1,AGO1-4,AGO2	1	0	0	0	1	0	0	3
MIMAT0000096	hsa-miR-98-5p	ENSG00000160058	BSDC1	protein_coding	chr1	32833001	32833007	32833000	32833028	-	2	0	AGO2	1	0	1	1	1	0	0	2
MIMAT0000096	hsa-miR-98-5p	ENSG00000160058	BSDC1	protein_coding	chr1	32833293	32833299	32833292	32833320	-	2	0	AGO1-4,AGO2	1	0	1	1	1	0	0	2
MIMAT0000096	hsa-miR-98-5p	ENSG00000142687	KIAA0319L	protein_coding	chr1	35900434	35900440	35900434	35900440	-	2	0	AGO1-4,AGO2	1	0	0	0	0	0	0	4
MIMAT0000096	hsa-miR-98-5p	ENSG00000126067	PSMB2	protein_coding	chr1	36068699	36068722	36068699	36068722	-	32	0	AGO1,AGO1-4,AGO2	0	0	0	0	1	0	0	1
MIMAT0000096	hsa-miR-98-5p	ENSG00000196182	STK40	protein_coding	chr1	36807091	36807097	36807090	36807113	-	14	0	AGO1-4,AGO2	1	0	0	0	1	1	1	3
MIMAT0000096	hsa-miR-98-5p	ENSG00000183431	SF3A3	protein_coding	chr1	38423575	38423580	38423575	38423580	-	5	0	AGO1,AGO1-4,AGO2	1	0	0	0	0	0	0	3
MIMAT0000096	hsa-miR-98-5p	ENSG00000214114	MYCBP	protein_coding	chr1	39329242	39329248	39329241	39329269	-	5	0	AGO1-4,AGO2	1	0	0	1	1	1	1	3
MIMAT0000096	hsa-miR-98-5p	ENSG00000116990	MYCL	protein_coding	chr1	40362506	40362511	40362505	40362513	-	7	0	AGO1,AGO1-4,AGO2	1	0	0	0	0	1	1	7
MIMAT0000096	hsa-miR-98-5p	ENSG00000159479	MED8	protein_coding	chr1	43850493	43850499	43850492	43850520	-	3	0	AGO1-4,AGO2	1	0	1	1	1	1	1	4
MIMAT0000096	hsa-miR-98-5p	ENSG00000162415	ZSWIM5	protein_coding	chr1	45482670	45482676	45482669	45482697	-	2	1	AGO1-4	1	0	0	1	1	1	1	5
MIMAT0000096	hsa-miR-98-5p	ENSG00000132128	LRRC41	protein_coding	chr1	46744521	46744536	46744521	46744536	-	2	0	AGO1-4,AGO2	0	0	0	0	1	0	0	1
MIMAT0000096	hsa-miR-98-5p	ENSG00000123472	ATPAF1	protein_coding	chr1	47099059	47099065	47099058	47099086	-	5	0	AGO1-4,AGO2	1	0	1	1	1	0	1	2
MIMAT0000096	hsa-miR-98-5p	ENSG00000159658	EFCAB14	protein_coding	chr1	47142797	47142802	47142797	47142802	-	1	0	AGO1-4	1	0	0	0	0	0	0	3
MIMAT0000096	hsa-miR-98-5p	ENSG00000085832	EPS15	protein_coding	chr1	51821668	51821673	51821668	51821673	-	2	0	AGO1-4	1	0	0	0	0	0	0	3
MIMAT0000096	hsa-miR-98-5p	ENSG00000134744	ZCCHC11	protein_coding	chr1	52889527	52889532	52889526	52889547	-	5	0	AGO1-4,AGO2	1	0	0	0	1	1	1	2
MIMAT0000096	hsa-miR-98-5p	ENSG00000058799	YIPF1	protein_coding	chr1	54317412	54317417	54317411	54317439	-	8	0	AGO1-4,AGO2	1	0	0	1	1	0	0	4
MIMAT0000096	hsa-miR-98-5p	ENSG00000162396	PARS2	protein_coding	chr1	55222648	55222654	55222647	55222675	-	14	0	AGO1-4,AGO2	1	0	1	1	1	0	0	4
MIMAT0000096	hsa-miR-98-5p	ENSG00000162402	USP24	protein_coding	chr1	55532167	55532173	55532166	55532194	-	9	0	AGO1-4,AGO2,AGO3	1	0	1	1	1	1	1	2
MIMAT0000096	hsa-miR-98-5p	ENSG00000162402	USP24	protein_coding	chr1	55565446	55565474	55565446	55565474	-	1	1	AGO2	0	0	0	1	0	0	0	2
MIMAT0000096	hsa-miR-98-5p	ENSG00000162402	USP24	protein_coding	chr1	55604357	55604385	55604357	55604385	-	13	0	AGO1,AGO1-4,AGO2	0	0	0	1	0	0	0	2
MIMAT0000096	hsa-miR-98-5p	ENSG00000142864	SERBP1	protein_coding	chr1	67875393	67875400	67875393	67875400	-	2	0	AGO1,AGO1-4	1	0	0	0	0	0	0	3
MIMAT0000096	hsa-miR-98-5p	ENSG00000172380	GNG12	protein_coding	chr1	68169269	68169274	68169269	68169274	-	1	0	AGO2	1	0	0	0	0	0	0	8
MIMAT0000096	hsa-miR-98-5p	ENSG00000118454	ANKRD13C	protein_coding	chr1	70727736	70727741	70727736	70727741	-	5	0	AGO1-4,AGO2	1	0	0	0	0	0	0	0
MIMAT0000096	hsa-miR-98-5p	ENSG00000077254	USP33	protein_coding	chr1	78162716	78162721	78162716	78162721	-	2	0	AGO1-4,AGO2	1	0	0	0	0	0	0	7
MIMAT0000096	hsa-miR-98-5p	ENSG00000137941	TTLL7	protein_coding	chr1	84331849	84331854	84331849	84331854	-	1	0	AGO1-4	0	0	1	0	0	0	0	7
MIMAT0000096	hsa-miR-98-5p	ENSG00000174021	GNG5	protein_coding	chr1	84964096	84964102	84964095	84964123	-	47	3	AGO1,AGO1-4,AGO2,AGO3	1	0	1	1	1	1	1	1
MIMAT0000096	hsa-miR-98-5p	ENSG00000117155	SSX2IP	protein_coding	chr1	85112666	85112673	85112666	85112673	-	9	0	AGO1-4,AGO2	1	0	0	0	0	0	0	4
MIMAT0000096	hsa-miR-98-5p	ENSG00000171502	COL24A1	protein_coding	chr1	86195737	86195756	86195737	86195756	-	1	0	AGO2	0	0	0	0	1	0	0	9
MIMAT0000096	hsa-miR-98-5p	ENSG00000122417	ODF2L	protein_coding	chr1	86812565	86812571	86812565	86812571	-	1	0	AGO2	0	0	1	0	0	0	0	6
MIMAT0000096	hsa-miR-98-5p	ENSG00000117228	GBP1	protein_coding	chr1	89518831	89518836	89518831	89518836	-	2	0	AGO1-4,AGO2	1	0	0	0	0	0	0	12
MIMAT0000096	hsa-miR-98-5p	ENSG00000122482	ZNF644	protein_coding	chr1	91380938	91380943	91380937	91380965	-	15	0	AGO1,AGO1-4,AGO2,AGO3	1	0	1	1	0	1	1	3
MIMAT0000096	hsa-miR-98-5p	ENSG00000122482	ZNF644	protein_coding	chr1	91381632	91381638	91381631	91381659	-	14	0	AGO1,AGO1-4,AGO2	1	0	1	1	1	1	1	3
MIMAT0000096	hsa-miR-98-5p	ENSG00000122482	ZNF644	protein_coding	chr1	91383642	91383670	91383642	91383670	-	18	0	AGO1,AGO1-4,AGO2	0	0	0	1	0	0	0	3
MIMAT0000096	hsa-miR-98-5p	ENSG00000122482	ZNF644	protein_coding	chr1	91406320	91406348	91406320	91406348	-	14	0	AGO1,AGO1-4,AGO2	0	0	0	1	0	0	0	3
MIMAT0000096	hsa-miR-98-5p	ENSG00000069702	TGFBR3	protein_coding	chr1	92146296	92146302	92146295	92146315	-	35	0	AGO1,AGO1-4,AGO2,AGO3	0	0	1	0	1	0	1	3
MIMAT0000096	hsa-miR-98-5p	ENSG00000069702	TGFBR3	protein_coding	chr1	92147989	92147994	92147989	92147994	-	1	0	AGO2	1	0	1	0	0	0	0	3
MIMAT0000096	hsa-miR-98-5p	ENSG00000162676	GFI1	protein_coding	chr1	92941424	92941429	92941424	92941429	-	1	0	AGO1-4	1	0	0	0	0	0	0	5
MIMAT0000096	hsa-miR-98-5p	ENSG00000117500	TMED5	protein_coding	chr1	93618244	93618250	93618243	93618263	-	53	0	AGO1,AGO1-4,AGO2	1	0	0	0	1	1	1	3
MIMAT0000096	hsa-miR-98-5p	ENSG00000067334	DNTTIP2	protein_coding	chr1	94334347	94334352	94334347	94334352	-	1	0	AGO1	0	0	1	0	0	0	0	3
MIMAT0000096	hsa-miR-98-5p	ENSG00000067334	DNTTIP2	protein_coding	chr1	94334605	94334610	94334605	94334610	-	4	0	AGO1,AGO2	0	0	1	0	0	0	0	3
MIMAT0000096	hsa-miR-98-5p	ENSG00000156876	SASS6	protein_coding	chr1	100549252	100549257	100549252	100549257	-	9	0	AGO1-4,AGO2	1	0	1	0	0	0	0	2
MIMAT0000096	hsa-miR-98-5p	ENSG00000156876	SASS6	protein_coding	chr1	100550424	100550429	100550424	100550431	-	1	0	AGO2	1	0	1	0	0	0	0	2
MIMAT0000096	hsa-miR-98-5p	ENSG00000137992	DBT	protein_coding	chr1	100676164	100676169	100676164	100676169	-	1	0	AGO2	0	0	1	0	0	0	0	3
MIMAT0000096	hsa-miR-98-5p	ENSG00000134215	VAV3	protein_coding	chr1	108114399	108114404	108114398	108114426	-	5	0	AGO1-4,AGO2	1	0	0	1	0	1	1	3
MIMAT0000096	hsa-miR-98-5p	ENSG00000085491	SLC25A24	protein_coding	chr1	108677913	108677919	108677912	108677933	-	16	1	AGO1-4,AGO2	1	0	1	0	1	1	1	8
MIMAT0000096	hsa-miR-98-5p	ENSG00000162639	HENMT1	protein_coding	chr1	109191342	109191364	109191342	109191364	-	3	0	AGO1-4,AGO2	0	0	0	0	1	0	0	3
MIMAT0000096	hsa-miR-98-5p	ENSG00000085433	WDR47	protein_coding	chr1	109513320	109513325	109513320	109513325	-	1	0	AGO1-4	1	0	0	0	0	0	0	3
MIMAT0000096	hsa-miR-98-5p	ENSG00000134243	SORT1	protein_coding	chr1	109856616	109856621	109856616	109856621	-	5	0	AGO1-4,AGO2	1	0	0	0	0	0	0	4
MIMAT0000096	hsa-miR-98-5p	ENSG00000198758	EPS8L3	protein_coding	chr1	110292789	110292794	110292788	110292811	-	1	0	AGO2	1	0	0	0	1	0	0	5
MIMAT0000096	hsa-miR-98-5p	ENSG00000168679	SLC16A4	protein_coding	chr1	110919694	110919722	110919694	110919722	-	2	0	AGO1-4	0	0	0	1	0	0	0	9
MIMAT0000096	hsa-miR-98-5p	ENSG00000134242	PTPN22	protein_coding	chr1	114362035	114362041	114362034	114362057	-	1	0	AGO2	0	0	1	0	1	0	0	9
MIMAT0000096	hsa-miR-98-5p	ENSG00000197323	TRIM33	protein_coding	chr1	114937075	114937080	114937074	114937082	-	10	0	AGO1-4,AGO2	1	0	0	0	0	1	0	3
MIMAT0000096	hsa-miR-98-5p	ENSG00000213281	NRAS	protein_coding	chr1	115248118	115248123	115248117	115248145	-	15	0	AGO1-4,AGO2	0	0	1	1	0	1	1	5
MIMAT0000096	hsa-miR-98-5p	ENSG00000213281	NRAS	protein_coding	chr1	115250523	115250529	115250522	115250550	-	18	0	AGO1,AGO1-4,AGO2	1	0	1	1	1	1	1	5
MIMAT0000096	hsa-miR-98-5p	ENSG00000052723	SIKE1	protein_coding	chr1	115314128	115314133	115314128	115314133	-	6	0	AGO1-4	1	0	0	0	0	0	0	4
MIMAT0000096	hsa-miR-98-5p	ENSG00000134259	NGF	protein_coding	chr1	115828631	115828637	115828630	115828658	-	3	0	AGO1-4,AGO2	1	0	1	1	1	0	1	4
MIMAT0000096	hsa-miR-98-5p	ENSG00000143061	IGSF3	protein_coding	chr1	117118758	117118764	117118757	117118778	-	7	0	AGO1,AGO1-4,AGO2	1	0	0	0	1	0	0	5
MIMAT0000096	hsa-miR-98-5p	ENSG00000196505	GDAP2	protein_coding	chr1	118412164	118412170	118412163	118412191	-	1	0	AGO2	1	0	1	1	0	0	1	2
MIMAT0000096	hsa-miR-98-5p	ENSG00000196505	GDAP2	protein_coding	chr1	118412338	118412344	118412337	118412365	-	1	0	AGO2	1	0	1	1	0	0	0	2
MIMAT0000096	hsa-miR-98-5p	ENSG00000116874	WARS2	protein_coding	chr1	119574344	119574350	119574343	119574371	-	3	0	AGO1-4,AGO2	1	0	1	1	1	0	1	3
MIMAT0000096	hsa-miR-98-5p	ENSG00000116874	WARS2	protein_coding	chr1	119588230	119588258	119588230	119588258	-	5	0	AGO1,AGO1-4,AGO2	0	0	0	1	0	0	0	3
MIMAT0000096	hsa-miR-98-5p	ENSG00000143067	ZNF697	protein_coding	chr1	120162846	120162851	120162846	120162851	-	3	0	AGO1-4,AGO2	1	0	1	0	0	0	0	7
MIMAT0000096	hsa-miR-98-5p	ENSG00000143067	ZNF697	protein_coding	chr1	120163088	120163094	120163087	120163106	-	7	0	AGO1-4,AGO2	1	0	1	0	1	1	1	7
MIMAT0000096	hsa-miR-98-5p	ENSG00000134250	NOTCH2	protein_coding	chr1	120454621	120454626	120454621	120454626	-	3	0	AGO1-4	1	0	0	0	0	0	0	12
MIMAT0000096	hsa-miR-98-5p	ENSG00000131791	PRKAB2	protein_coding	chr1	146627936	146627941	146627936	146627941	-	5	0	AGO1-4,AGO2	1	0	0	0	0	0	0	9
MIMAT0000096	hsa-miR-98-5p	ENSG00000131791	PRKAB2	protein_coding	chr1	146629570	146629576	146629570	146629576	-	2	0	AGO1-4,AGO2	1	0	0	0	0	0	1	9
MIMAT0000096	hsa-miR-98-5p	ENSG00000143401	ANP32E	protein_coding	chr1	150192119	150192124	150192119	150192124	-	23	0	AGO1,AGO1-4,AGO2	1	0	0	0	0	0	0	3
MIMAT0000096	hsa-miR-98-5p	ENSG00000117362	APH1A	protein_coding	chr1	150238797	150238804	150238796	150238817	-	8	0	AGO1-4,AGO2	1	0	0	0	1	0	0	4
MIMAT0000096	hsa-miR-98-5p	ENSG00000143420	ENSA	protein_coding	chr1	150596990	150596996	150596990	150596996	-	3	0	AGO1-4,AGO2	1	0	0	0	0	0	0	1
MIMAT0000096	hsa-miR-98-5p	ENSG00000143418	CERS2	protein_coding	chr1	150938073	150938079	150938073	150938079	-	20	0	AGO1,AGO1-4,AGO2	1	0	0	0	0	0	0	3
MIMAT0000096	hsa-miR-98-5p	ENSG00000197622	CDC42SE1	protein_coding	chr1	151023744	151023749	151023744	151023749	-	3	0	AGO1-4,AGO2	1	0	0	0	0	0	0	4
MIMAT0000096	hsa-miR-98-5p	ENSG00000197622	CDC42SE1	protein_coding	chr1	151025382	151025388	151025382	151025388	-	4	0	AGO1-4,AGO2	1	0	0	0	0	0	1	4
MIMAT0000096	hsa-miR-98-5p	ENSG00000163155	LYSMD1	protein_coding	chr1	151132287	151132292	151132286	151132308	-	4	0	AGO1-4,AGO2	1	0	0	0	1	0	0	5
MIMAT0000096	hsa-miR-98-5p	ENSG00000143390	RFX5	protein_coding	chr1	151313670	151313676	151313669	151313690	-	7	0	AGO1,AGO1-4,AGO2	1	0	1	0	1	0	0	8
MIMAT0000096	hsa-miR-98-5p	ENSG00000143442	POGZ	protein_coding	chr1	151376906	151376911	151376905	151376933	-	16	0	AGO1,AGO1-4,AGO2	1	0	0	1	1	1	1	8
MIMAT0000096	hsa-miR-98-5p	ENSG00000143365	RORC	protein_coding	chr1	151779536	151779541	151779535	151779563	-	1	0	AGO2	1	0	0	1	0	1	1	6
MIMAT0000096	hsa-miR-98-5p	ENSG00000159445	THEM4	protein_coding	chr1	151846104	151846109	151846104	151846111	-	3	0	AGO1-4,AGO2	1	0	1	0	0	0	0	2
MIMAT0000096	hsa-miR-98-5p	ENSG00000159445	THEM4	protein_coding	chr1	151846580	151846585	151846579	151846607	-	4	0	AGO1-4,AGO2	1	0	1	1	0	0	0	2
MIMAT0000096	hsa-miR-98-5p	ENSG00000188643	S100A16	protein_coding	chr1	153579830	153579835	153579830	153579835	-	9	0	AGO1-4	1	0	0	0	0	0	0	8
MIMAT0000096	hsa-miR-98-5p	ENSG00000143614	GATAD2B	protein_coding	chr1	153782383	153782388	153782383	153782388	-	2	0	AGO1,AGO2	1	0	0	0	0	0	0	4
MIMAT0000096	hsa-miR-98-5p	ENSG00000143612	C1orf43	protein_coding	chr1	154180018	154180040	154180018	154180040	-	23	0	AGO1,AGO1-4,AGO2,AGO3	0	0	0	0	1	0	0	2
MIMAT0000096	hsa-miR-98-5p	ENSG00000160710	ADAR	protein_coding	chr1	154555954	154555959	154555954	154555959	-	4	0	AGO1-4,AGO2	1	0	0	0	0	0	0	5
MIMAT0000096	hsa-miR-98-5p	ENSG00000163348	PYGO2	protein_coding	chr1	154930297	154930302	154930296	154930302	-	7	0	AGO1,AGO1-4,AGO2	1	0	0	0	0	1	1	2
MIMAT0000096	hsa-miR-98-5p	ENSG00000160767	FAM189B	protein_coding	chr1	155217430	155217436	155217429	155217450	-	13	0	AGO1-4,AGO2	1	0	0	0	1	0	0	3
MIMAT0000096	hsa-miR-98-5p	ENSG00000116539	ASH1L	protein_coding	chr1	155306841	155306847	155306840	155306861	-	2	0	AGO1-4,AGO2	1	0	0	0	1	0	0	6
MIMAT0000096	hsa-miR-98-5p	ENSG00000116539	ASH1L	protein_coding	chr1	155448880	155448886	155448880	155448886	-	16	0	AGO1-4,AGO2	0	0	0	0	0	0	1	6
MIMAT0000096	hsa-miR-98-5p	ENSG00000160803	UBQLN4	protein_coding	chr1	156006496	156006502	156006495	156006513	-	2	0	AGO1-4,AGO2	1	0	0	0	1	0	0	6
MIMAT0000096	hsa-miR-98-5p	ENSG00000254726	MEX3A	protein_coding	chr1	156045877	156045882	156045877	156045882	-	2	0	AGO1-4,AGO2	1	0	0	0	0	0	0	7
MIMAT0000096	hsa-miR-98-5p	ENSG00000254726	MEX3A	protein_coding	chr1	156046115	156046120	156046114	156046120	-	17	0	AGO1,AGO1-4,AGO2	1	0	0	0	0	1	1	7
MIMAT0000096	hsa-miR-98-5p	ENSG00000116604	MEF2D	protein_coding	chr1	156435158	156435164	156435158	156435164	-	1	0	AGO2	1	0	0	0	0	1	0	9
MIMAT0000096	hsa-miR-98-5p	ENSG00000116604	MEF2D	protein_coding	chr1	156436207	156436213	156436207	156436213	-	13	0	AGO1-4,AGO2	1	0	0	0	0	1	1	9
MIMAT0000096	hsa-miR-98-5p	ENSG00000183856	IQGAP3	protein_coding	chr1	156496241	156496246	156496241	156496246	-	1	0	AGO2	1	0	0	0	0	0	0	4
MIMAT0000096	hsa-miR-98-5p	ENSG00000117036	ETV3	protein_coding	chr1	157091014	157091019	157091013	157091041	-	8	0	AGO1-4,AGO2	0	0	1	1	0	0	1	5
MIMAT0000096	hsa-miR-98-5p	ENSG00000117036	ETV3	protein_coding	chr1	157092551	157092556	157092550	157092578	-	1	0	AGO1	0	0	1	1	0	0	0	5
MIMAT0000096	hsa-miR-98-5p	ENSG00000132693	CRP	protein_coding	chr1	159683286	159683291	159683286	159683291	-	1	0	AGO1-4	1	0	0	0	0	0	0	2
MIMAT0000096	hsa-miR-98-5p	ENSG00000132716	DCAF8	protein_coding	chr1	160186248	160186254	160186247	160186268	-	2	1	AGO1,AGO2	1	0	1	0	1	0	1	6
MIMAT0000096	hsa-miR-98-5p	ENSG00000132716	DCAF8	protein_coding	chr1	160186640	160186645	160186640	160186647	-	2	0	AGO1-4,AGO2	1	0	1	0	0	0	0	6
MIMAT0000096	hsa-miR-98-5p	ENSG00000162739	SLAMF6	protein_coding	chr1	160455641	160455647	160455640	160455659	-	1	0	AGO1-4	1	0	0	0	1	1	0	8
MIMAT0000096	hsa-miR-98-5p	ENSG00000158769	F11R	protein_coding	chr1	160967177	160967182	160967177	160967182	-	1	0	AGO1-4	1	0	0	0	0	0	0	5
MIMAT0000096	hsa-miR-98-5p	ENSG00000143217	NECTIN4	protein_coding	chr1	161042312	161042317	161042312	161042317	-	2	0	AGO1-4	1	0	0	0	0	0	0	6
MIMAT0000096	hsa-miR-98-5p	ENSG00000152382	TADA1	protein_coding	chr1	166826319	166826324	166826319	166826324	-	3	0	AGO1-4	1	0	0	0	0	0	0	5
MIMAT0000096	hsa-miR-98-5p	ENSG00000000457	SCYL3	protein_coding	chr1	169822791	169822796	169822790	169822818	-	1	0	AGO1-4	1	0	0	1	1	1	1	7
MIMAT0000096	hsa-miR-98-5p	ENSG00000000457	SCYL3	protein_coding	chr1	169823792	169823820	169823792	169823820	-	3	0	AGO1-4,AGO2	0	0	0	1	0	0	0	7
MIMAT0000096	hsa-miR-98-5p	ENSG00000135870	RC3H1	protein_coding	chr1	173902422	173902427	173902422	173902427	-	1	0	AGO2	1	0	0	0	0	0	0	6
MIMAT0000096	hsa-miR-98-5p	ENSG00000143322	ABL2	protein_coding	chr1	179070039	179070044	179070038	179070066	-	3	0	AGO2	1	0	0	1	0	0	0	7
MIMAT0000096	hsa-miR-98-5p	ENSG00000143322	ABL2	protein_coding	chr1	179073348	179073354	179073347	179073375	-	14	0	AGO1-4,AGO2	1	0	1	1	0	0	1	7
MIMAT0000096	hsa-miR-98-5p	ENSG00000143322	ABL2	protein_coding	chr1	179076727	179076732	179076726	179076754	-	4	0	AGO1-4,AGO2	1	0	1	1	0	1	1	7
MIMAT0000096	hsa-miR-98-5p	ENSG00000169905	TOR1AIP2	protein_coding	chr1	179813186	179813193	179813186	179813193	-	8	0	AGO1-4,AGO2	0	0	0	0	0	0	1	6
MIMAT0000096	hsa-miR-98-5p	ENSG00000135823	STX6	protein_coding	chr1	180943519	180943524	180943519	180943524	-	1	0	AGO2	1	0	0	0	0	0	0	3
MIMAT0000096	hsa-miR-98-5p	ENSG00000135821	GLUL	protein_coding	chr1	182352339	182352345	182352338	182352362	-	4	1	AGO1-4,AGO2	1	0	0	0	1	0	0	8
MIMAT0000096	hsa-miR-98-5p	ENSG00000143333	RGS16	protein_coding	chr1	182567928	182567934	182567927	182567955	-	30	1	AGO1,AGO1-4,AGO2	1	0	1	1	1	1	1	5
MIMAT0000096	hsa-miR-98-5p	ENSG00000143333	RGS16	protein_coding	chr1	182568781	182568786	182568780	182568808	-	10	0	AGO1,AGO1-4,AGO2	1	0	1	1	0	1	0	5
MIMAT0000096	hsa-miR-98-5p	ENSG00000143333	RGS16	protein_coding	chr1	182568872	182568877	182568871	182568899	-	2	0	AGO1-4	1	0	1	1	0	0	0	5
MIMAT0000096	hsa-miR-98-5p	ENSG00000116406	EDEM3	protein_coding	chr1	184660654	184660660	184660653	184660681	-	27	0	AGO1,AGO1-4,AGO2	1	0	1	1	1	1	1	8
MIMAT0000096	hsa-miR-98-5p	ENSG00000116406	EDEM3	protein_coding	chr1	184662296	184662301	184662296	184662303	-	4	0	AGO1-4,AGO2	1	0	1	0	0	0	0	8
MIMAT0000096	hsa-miR-98-5p	ENSG00000121486	TRMT1L	protein_coding	chr1	185088344	185088350	185088343	185088364	-	5	0	AGO1-4,AGO2	1	0	1	0	1	0	0	6
MIMAT0000096	hsa-miR-98-5p	ENSG00000073756	PTGS2	protein_coding	chr1	186641609	186641614	186641609	186641614	-	6	0	AGO1-4,AGO2	1	0	0	0	0	0	0	7
MIMAT0000096	hsa-miR-98-5p	ENSG00000073756	PTGS2	protein_coding	chr1	186642340	186642345	186642340	186642345	-	1	0	AGO1-4	1	0	0	0	0	0	0	7
MIMAT0000096	hsa-miR-98-5p	ENSG00000116852	KIF21B	protein_coding	chr1	200938635	200938640	200938634	200938640	-	2	0	AGO1-4,AGO2	1	0	0	0	0	1	0	8
MIMAT0000096	hsa-miR-98-5p	ENSG00000116852	KIF21B	protein_coding	chr1	200940432	200940438	200940431	200940438	-	2	0	AGO2	1	0	0	0	0	1	1	8
MIMAT0000096	hsa-miR-98-5p	ENSG00000143862	ARL8A	protein_coding	chr1	202103277	202103282	202103277	202103282	-	10	0	AGO1-4,AGO2	1	0	0	0	0	0	0	3
MIMAT0000096	hsa-miR-98-5p	ENSG00000117139	KDM5B	protein_coding	chr1	202697833	202697838	202697833	202697838	-	23	0	AGO1,AGO1-4,AGO2	1	0	0	0	0	0	0	8
MIMAT0000096	hsa-miR-98-5p	ENSG00000183155	RABIF	protein_coding	chr1	202849848	202849853	202849848	202849853	-	1	0	AGO1-4	1	0	0	0	0	0	0	2
MIMAT0000096	hsa-miR-98-5p	ENSG00000117153	KLHL12	protein_coding	chr1	202860461	202860466	202860461	202860466	-	3	0	AGO1-4,AGO2	1	0	0	0	0	0	0	7
MIMAT0000096	hsa-miR-98-5p	ENSG00000143845	ETNK2	protein_coding	chr1	204100918	204100924	204100917	204100945	-	2	0	AGO1-4	1	0	0	1	1	1	1	7
MIMAT0000096	hsa-miR-98-5p	ENSG00000143850	PLEKHA6	protein_coding	chr1	204188606	204188613	204188606	204188613	-	1	0	AGO2	1	0	0	0	0	0	0	10
MIMAT0000096	hsa-miR-98-5p	ENSG00000143850	PLEKHA6	protein_coding	chr1	204189053	204189058	204189053	204189058	-	1	0	AGO1-4	1	0	0	0	0	0	0	10
MIMAT0000096	hsa-miR-98-5p	ENSG00000143850	PLEKHA6	protein_coding	chr1	204191729	204191734	204191729	204191734	-	1	0	AGO1-4	1	0	0	0	0	0	0	10
MIMAT0000096	hsa-miR-98-5p	ENSG00000158615	PPP1R15B	protein_coding	chr1	204373781	204373787	204373780	204373808	-	21	0	AGO1,AGO1-4,AGO2	1	0	1	1	1	1	1	6
MIMAT0000096	hsa-miR-98-5p	ENSG00000158615	PPP1R15B	protein_coding	chr1	204375182	204375188	204375181	204375209	-	13	1	AGO1,AGO1-4,AGO2	1	0	1	1	1	0	1	6
MIMAT0000096	hsa-miR-98-5p	ENSG00000117222	RBBP5	protein_coding	chr1	205057421	205057426	205057421	205057426	-	2	0	AGO1,AGO2	1	0	0	0	0	0	0	4
MIMAT0000096	hsa-miR-98-5p	ENSG00000133059	DSTYK	protein_coding	chr1	205113508	205113513	205113508	205113513	-	1	0	AGO1-4	1	0	0	0	0	0	0	3
MIMAT0000096	hsa-miR-98-5p	ENSG00000133059	DSTYK	protein_coding	chr1	205115539	205115544	205115539	205115544	-	5	0	AGO2	1	0	0	0	0	0	0	3
MIMAT0000096	hsa-miR-98-5p	ENSG00000158711	ELK4	protein_coding	chr1	205581721	205581726	205581720	205581748	-	3	0	AGO1-4	0	0	1	1	0	0	0	7
MIMAT0000096	hsa-miR-98-5p	ENSG00000158711	ELK4	protein_coding	chr1	205583112	205583118	205583111	205583139	-	6	0	AGO1-4,AGO2	0	0	1	1	0	1	1	7
MIMAT0000096	hsa-miR-98-5p	ENSG00000158711	ELK4	protein_coding	chr1	205584680	205584685	205584679	205584707	-	3	0	AGO1-4,AGO2	0	0	1	1	0	0	0	7
MIMAT0000096	hsa-miR-98-5p	ENSG00000136634	IL10	protein_coding	chr1	206941836	206941841	206941835	206941863	-	6	0	AGO1-4,AGO2	1	0	1	1	0	0	0	7
MIMAT0000096	hsa-miR-98-5p	ENSG00000136634	IL10	protein_coding	chr1	206941845	206941850	206941844	206941867	-	6	0	AGO1-4,AGO2	1	0	1	0	1	0	0	7
MIMAT0000096	hsa-miR-98-5p	ENSG00000136634	IL10	protein_coding	chr1	206941868	206941873	206941867	206941895	-	5	0	AGO1-4,AGO2	1	0	1	1	1	1	0	7
MIMAT0000096	hsa-miR-98-5p	ENSG00000180667	YOD1	protein_coding	chr1	207220975	207220981	207220974	207221002	-	17	0	AGO1,AGO1-4,AGO2	1	0	1	1	1	1	1	8
MIMAT0000096	hsa-miR-98-5p	ENSG00000180667	YOD1	protein_coding	chr1	207222330	207222336	207222329	207222357	-	29	1	AGO1,AGO1-4,AGO2	1	0	1	1	1	1	1	8
MIMAT0000096	hsa-miR-98-5p	ENSG00000170385	SLC30A1	protein_coding	chr1	211745025	211745031	211745024	211745052	-	8	0	AGO1-4,AGO2	0	0	1	1	0	0	1	4
MIMAT0000096	hsa-miR-98-5p	ENSG00000123684	LPGAT1	protein_coding	chr1	211916805	211916810	211916804	211916832	-	4	0	AGO1-4,AGO2	0	0	1	1	0	0	0	8
MIMAT0000096	hsa-miR-98-5p	ENSG00000123684	LPGAT1	protein_coding	chr1	211917166	211917172	211917165	211917193	-	9	0	AGO1,AGO1-4,AGO2,AGO3	0	0	1	1	1	1	1	8
MIMAT0000096	hsa-miR-98-5p	ENSG00000123684	LPGAT1	protein_coding	chr1	211921291	211921296	211921290	211921318	-	8	0	AGO1-4,AGO2	1	0	1	1	0	1	1	8
MIMAT0000096	hsa-miR-98-5p	ENSG00000123684	LPGAT1	protein_coding	chr1	211921655	211921660	211921654	211921682	-	18	0	AGO1,AGO1-4,AGO2	1	0	1	1	0	1	0	8
MIMAT0000096	hsa-miR-98-5p	ENSG00000117697	NSL1	protein_coding	chr1	212899561	212899566	212899561	212899566	-	1	0	AGO2	1	0	1	0	0	0	0	7
MIMAT0000096	hsa-miR-98-5p	ENSG00000092978	GPATCH2	protein_coding	chr1	217603788	217603793	217603787	217603815	-	4	0	AGO1-4,AGO2	0	0	1	1	0	0	1	5
MIMAT0000096	hsa-miR-98-5p	ENSG00000118873	RAB3GAP2	protein_coding	chr1	220323648	220323654	220323647	220323675	-	6	0	AGO1-4,AGO2	0	0	0	1	1	1	1	5
MIMAT0000096	hsa-miR-98-5p	ENSG00000186063	AIDA	protein_coding	chr1	222842327	222842332	222842326	222842348	-	4	0	AGO1,AGO1-4,AGO2	1	0	0	0	1	0	0	9
MIMAT0000096	hsa-miR-98-5p	ENSG00000143815	LBR	protein_coding	chr1	225590140	225590146	225590139	225590167	-	18	0	AGO1,AGO1-4,AGO2,AGO3	1	0	0	1	1	0	1	7
MIMAT0000096	hsa-miR-98-5p	ENSG00000143815	LBR	protein_coding	chr1	225605733	225605761	225605733	225605761	-	7	0	AGO1-4,AGO2	0	0	0	1	0	0	0	7
MIMAT0000096	hsa-miR-98-5p	ENSG00000154380	ENAH	protein_coding	chr1	225677762	225677768	225677762	225677768	-	1	0	AGO1-4	1	0	0	0	0	0	0	10
MIMAT0000096	hsa-miR-98-5p	ENSG00000243709	LEFTY1	protein_coding	chr1	226074275	226074280	226074275	226074280	-	1	0	AGO2	1	0	0	0	0	0	0	4
MIMAT0000096	hsa-miR-98-5p	ENSG00000143751	SDE2	protein_coding	chr1	226170905	226170910	226170905	226170910	-	28	0	AGO1,AGO1-4,AGO2,AGO3	1	0	0	0	0	0	0	5
MIMAT0000096	hsa-miR-98-5p	ENSG00000143751	SDE2	protein_coding	chr1	226172294	226172299	226172294	226172299	-	1	0	AGO2	1	0	0	0	0	0	0	5
MIMAT0000096	hsa-miR-98-5p	ENSG00000143816	WNT9A	protein_coding	chr1	228106466	228106473	228106466	228106494	-	5	0	AGO1-4,AGO2	0	0	0	1	0	0	1	8
MIMAT0000096	hsa-miR-98-5p	ENSG00000154429	CCSAP	protein_coding	chr1	229460805	229460811	229460805	229460811	-	1	0	AGO1-4	1	0	0	0	0	0	1	5
MIMAT0000096	hsa-miR-98-5p	ENSG00000143632	ACTA1	protein_coding	chr1	229567078	229567083	229567077	229567105	-	6	0	AGO1,AGO2	1	0	1	1	1	1	0	4
MIMAT0000096	hsa-miR-98-5p	ENSG00000135776	ABCB10	protein_coding	chr1	229684993	229685021	229684993	229685021	-	6	0	AGO1-4,AGO2	0	0	0	1	0	0	0	3
MIMAT0000096	hsa-miR-98-5p	ENSG00000135801	TAF5L	protein_coding	chr1	229738376	229738404	229738376	229738404	-	42	0	AGO1,AGO1-4,AGO2,AGO3,AGO4	0	0	0	1	0	0	0	6
MIMAT0000096	hsa-miR-98-5p	ENSG00000135801	TAF5L	protein_coding	chr1	229738604	229738632	229738604	229738632	-	16	0	AGO1,AGO1-4,AGO2	0	0	0	1	0	0	0	6
MIMAT0000096	hsa-miR-98-5p	ENSG00000135801	TAF5L	protein_coding	chr1	229750178	229750206	229750178	229750206	-	12	0	AGO1-4,AGO2	0	0	0	1	0	0	0	6
MIMAT0000096	hsa-miR-98-5p	ENSG00000116991	SIPA1L2	protein_coding	chr1	232534565	232534570	232534565	232534570	-	6	0	AGO1-4,AGO2	1	0	0	0	0	0	0	7
MIMAT0000096	hsa-miR-98-5p	ENSG00000173726	TOMM20	protein_coding	chr1	235273905	235273910	235273905	235273910	-	7	0	AGO1-4,AGO2	1	0	0	0	0	0	0	6
MIMAT0000096	hsa-miR-98-5p	ENSG00000173726	TOMM20	protein_coding	chr1	235274321	235274326	235274321	235274326	-	20	0	AGO1,AGO1-4,AGO2,AGO3	1	0	0	0	0	0	0	6
MIMAT0000096	hsa-miR-98-5p	ENSG00000035687	ADSS	protein_coding	chr1	244572112	244572119	244572111	244572132	-	9	0	AGO1-4,AGO2	1	0	0	0	1	0	0	5
MIMAT0000096	hsa-miR-98-5p	ENSG00000153207	AHCTF1	protein_coding	chr1	247003543	247003549	247003542	247003570	-	16	0	AGO1-4,AGO2	1	0	1	1	1	1	1	6
MIMAT0000096	hsa-miR-98-5p	ENSG00000197472	ZNF695	protein_coding	chr1	247149918	247149923	247149917	247149938	-	2	0	AGO1-4,AGO2	1	0	0	0	1	0	0	6
MIMAT0000096	hsa-miR-98-5p	ENSG00000179403	VWA1	protein_coding	chr1	1375971	1375977	1375971	1375977	+	1	0	AGO1-4	1	0	0	0	0	0	0	2
MIMAT0000096	hsa-miR-98-5p	ENSG00000157916	RER1	protein_coding	chr1	2335419	2335424	2335419	2335424	+	1	0	AGO2	1	0	0	0	0	0	0	6
MIMAT0000096	hsa-miR-98-5p	ENSG00000158286	RNF207	protein_coding	chr1	6279967	6279973	6279953	6279974	+	2	0	AGO1-4	1	0	0	0	1	0	0	7
MIMAT0000096	hsa-miR-98-5p	ENSG00000049245	VAMP3	protein_coding	chr1	7841417	7841422	7841417	7841422	+	28	0	AGO1,AGO1-4,AGO2	1	0	0	0	0	0	0	4
MIMAT0000096	hsa-miR-98-5p	ENSG00000049239	H6PD	protein_coding	chr1	9329604	9329609	9329604	9329609	+	13	0	AGO1-4,AGO2	1	0	0	0	0	0	0	9
MIMAT0000096	hsa-miR-98-5p	ENSG00000130939	UBE4B	protein_coding	chr1	10177590	10177611	10177590	10177611	+	11	0	AGO1-4,AGO2	0	0	0	0	1	0	0	3
MIMAT0000096	hsa-miR-98-5p	ENSG00000054523	KIF1B	protein_coding	chr1	10436695	10436700	10436695	10436700	+	1	0	AGO1-4	1	0	0	0	0	0	0	5
MIMAT0000096	hsa-miR-98-5p	ENSG00000177674	AGTRAP	protein_coding	chr1	11810502	11810507	11810502	11810507	+	4	0	AGO2	1	0	0	0	0	0	0	8
MIMAT0000096	hsa-miR-98-5p	ENSG00000028137	TNFRSF1B	protein_coding	chr1	12268338	12268344	12268317	12268345	+	6	0	AGO1-4,AGO2	1	0	0	1	1	1	1	6
MIMAT0000096	hsa-miR-98-5p	ENSG00000116731	PRDM2	protein_coding	chr1	14113307	14113312	14113285	14113313	+	1	0	AGO1-4	1	0	1	1	0	0	0	5
MIMAT0000096	hsa-miR-98-5p	ENSG00000116731	PRDM2	protein_coding	chr1	14113990	14113996	14113969	14113997	+	18	0	AGO1-4,AGO2	1	0	1	1	1	1	1	5
MIMAT0000096	hsa-miR-98-5p	ENSG00000142634	EFHD2	protein_coding	chr1	15755924	15755930	15755903	15755931	+	8	0	AGO1-4,AGO2	1	0	0	1	1	1	1	6
MIMAT0000096	hsa-miR-98-5p	ENSG00000197312	DDI2	protein_coding	chr1	15986350	15986356	15986337	15986357	+	8	0	AGO1-4,AGO2	1	0	1	0	1	1	1	3
MIMAT0000096	hsa-miR-98-5p	ENSG00000197312	DDI2	protein_coding	chr1	15993531	15993536	15993509	15993537	+	2	0	AGO1-4,AGO2	0	0	1	1	0	0	0	3
MIMAT0000096	hsa-miR-98-5p	ENSG00000055070	SZRD1	protein_coding	chr1	16722361	16722366	16722361	16722366	+	1	0	AGO2	1	0	0	0	0	0	0	0
MIMAT0000096	hsa-miR-98-5p	ENSG00000040487	PQLC2	protein_coding	chr1	19655378	19655384	19655357	19655385	+	9	0	AGO1-4,AGO2	1	0	1	1	1	0	1	0
MIMAT0000096	hsa-miR-98-5p	ENSG00000040487	PQLC2	protein_coding	chr1	19655782	19655787	19655782	19655787	+	1	0	AGO2	1	0	1	0	0	0	0	0
MIMAT0000096	hsa-miR-98-5p	ENSG00000158747	NBL1	protein_coding	chr1	19984535	19984540	19984535	19984540	+	1	0	AGO2	1	0	0	0	0	0	0	10
MIMAT0000096	hsa-miR-98-5p	ENSG00000169914	OTUD3	protein_coding	chr1	20237508	20237513	20237508	20237513	+	3	0	AGO1-4,AGO2	1	0	0	0	0	0	0	3
MIMAT0000096	hsa-miR-98-5p	ENSG00000169914	OTUD3	protein_coding	chr1	20237692	20237697	20237692	20237698	+	9	0	AGO1,AGO1-4,AGO2	1	0	0	0	0	0	1	3
MIMAT0000096	hsa-miR-98-5p	ENSG00000162551	ALPL	protein_coding	chr1	21904547	21904552	21904547	21904552	+	2	0	AGO1-4,AGO2	1	0	0	0	0	0	0	3
MIMAT0000096	hsa-miR-98-5p	ENSG00000169504	CLIC4	protein_coding	chr1	25167632	25167638	25167632	25167638	+	4	0	AGO1-4,AGO2	1	0	0	0	0	0	0	5
MIMAT0000096	hsa-miR-98-5p	ENSG00000162430	SELENON	protein_coding	chr1	26143113	26143119	26143113	26143119	+	2	0	AGO1-4,AGO2	1	0	0	0	0	0	0	3
MIMAT0000096	hsa-miR-98-5p	ENSG00000117751	PPP1R8	protein_coding	chr1	28177221	28177227	28177205	28177228	+	4	0	AGO1,AGO1-4,AGO2	1	0	1	0	1	0	0	1
MIMAT0000096	hsa-miR-98-5p	ENSG00000158156	XKR8	protein_coding	chr1	28294050	28294056	28294029	28294057	+	2	0	AGO1-4,AGO2	1	0	1	1	1	0	0	3
MIMAT0000096	hsa-miR-98-5p	ENSG00000158156	XKR8	protein_coding	chr1	28294483	28294488	28294461	28294496	+	5	6	AGO1-4,AGO2	1	0	1	2	1	0	0	3
MIMAT0000096	hsa-miR-98-5p	ENSG00000158156	XKR8	protein_coding	chr1	28294489	28294495	28294489	28294496	+	4	0	AGO1-4,AGO2	1	0	1	0	0	1	1	3
MIMAT0000096	hsa-miR-98-5p	ENSG00000130766	SESN2	protein_coding	chr1	28607759	28607766	28607759	28607766	+	40	0	AGO1,AGO1-4,AGO2	1	0	0	0	0	0	0	6
MIMAT0000096	hsa-miR-98-5p	ENSG00000204138	PHACTR4	protein_coding	chr1	28802668	28802688	28802668	28802688	+	6	0	AGO1-4,AGO2	0	0	0	0	1	0	0	3
MIMAT0000096	hsa-miR-98-5p	ENSG00000204138	PHACTR4	protein_coding	chr1	28823543	28823549	28823530	28823550	+	10	0	AGO1,AGO1-4,AGO2,AGO3	1	0	1	0	1	0	0	3
MIMAT0000096	hsa-miR-98-5p	ENSG00000204138	PHACTR4	protein_coding	chr1	28823601	28823606	28823601	28823606	+	8	0	AGO1-4,AGO2	1	0	1	0	0	0	0	3
MIMAT0000096	hsa-miR-98-5p	ENSG00000159023	EPB41	protein_coding	chr1	29444078	29444083	29444078	29444083	+	6	0	AGO1-4,AGO2	1	0	0	0	0	0	0	4
MIMAT0000096	hsa-miR-98-5p	ENSG00000060656	PTPRU	protein_coding	chr1	29653233	29653239	29653217	29653240	+	5	0	AGO1-4,AGO2	1	0	0	0	1	1	1	6
MIMAT0000096	hsa-miR-98-5p	ENSG00000025800	KPNA6	protein_coding	chr1	32638741	32638747	32638741	32638747	+	2	0	AGO1,AGO2	1	0	0	0	0	0	0	3
MIMAT0000096	hsa-miR-98-5p	ENSG00000025800	KPNA6	protein_coding	chr1	32640358	32640363	32640358	32640363	+	4	0	AGO1,AGO2	1	0	0	0	0	0	0	3
MIMAT0000096	hsa-miR-98-5p	ENSG00000084652	TXLNA	protein_coding	chr1	32662891	32662897	32662876	32662898	+	9	0	AGO1,AGO2	1	0	0	0	1	1	1	3
MIMAT0000096	hsa-miR-98-5p	ENSG00000273274	ZBTB8B	protein_coding	chr1	32952740	32952746	32952727	32952747	+	2	0	AGO1,AGO2	0	0	1	0	1	0	0	5
MIMAT0000096	hsa-miR-98-5p	ENSG00000160062	ZBTB8A	protein_coding	chr1	33068482	33068487	33068467	33068488	+	2	0	AGO1-4,AGO2	1	0	0	0	1	0	0	7
MIMAT0000096	hsa-miR-98-5p	ENSG00000116497	S100PBP	protein_coding	chr1	33292029	33292053	33292025	33292053	+	23	0	AGO1,AGO1-4,AGO2	0	0	0	1	1	0	0	8
MIMAT0000096	hsa-miR-98-5p	ENSG00000116497	S100PBP	protein_coding	chr1	33322001	33322006	33321979	33322007	+	6	0	AGO1-4,AGO2	1	0	0	1	0	0	0	8
MIMAT0000096	hsa-miR-98-5p	ENSG00000116497	S100PBP	protein_coding	chr1	33322511	33322516	33322489	33322517	+	6	0	AGO1-4,AGO2	1	0	0	1	0	0	0	8
MIMAT0000096	hsa-miR-98-5p	ENSG00000160094	ZNF362	protein_coding	chr1	33765406	33765412	33765389	33765413	+	3	0	AGO2	1	0	0	0	1	1	1	3
MIMAT0000096	hsa-miR-98-5p	ENSG00000160094	ZNF362	protein_coding	chr1	33765437	33765443	33765437	33765443	+	2	0	AGO2	1	0	0	0	0	1	0	3
MIMAT0000096	hsa-miR-98-5p	ENSG00000189433	GJB4	protein_coding	chr1	35228819	35228841	35228813	35228841	+	1	0	AGO2	0	0	0	1	1	0	0	7
MIMAT0000096	hsa-miR-98-5p	ENSG00000197056	ZMYM1	protein_coding	chr1	35569928	35569950	35569928	35569950	+	1	0	AGO2	0	0	0	0	1	0	0	4
MIMAT0000096	hsa-miR-98-5p	ENSG00000134698	AGO4	protein_coding	chr1	36319446	36319451	36319424	36319452	+	15	0	AGO1,AGO1-4,AGO2	1	0	1	1	1	1	1	6
MIMAT0000096	hsa-miR-98-5p	ENSG00000134698	AGO4	protein_coding	chr1	36321277	36321282	36321255	36321283	+	2	0	AGO2	0	0	1	1	0	0	1	6
MIMAT0000096	hsa-miR-98-5p	ENSG00000092847	AGO1	protein_coding	chr1	36385223	36385229	36385223	36385229	+	9	0	AGO1-4,AGO2	0	0	0	0	0	1	1	1
MIMAT0000096	hsa-miR-98-5p	ENSG00000092847	AGO1	protein_coding	chr1	36386293	36386299	36386293	36386299	+	5	0	AGO1-4,AGO2	1	0	0	0	0	0	0	1
MIMAT0000096	hsa-miR-98-5p	ENSG00000126070	AGO3	protein_coding	chr1	36521639	36521644	36521628	36521645	+	9	0	AGO1-4,AGO2	1	0	0	0	1	1	1	3
MIMAT0000096	hsa-miR-98-5p	ENSG00000126070	AGO3	protein_coding	chr1	36525518	36525524	36525518	36525524	+	2	0	AGO1-4	0	0	0	0	0	0	1	3
MIMAT0000096	hsa-miR-98-5p	ENSG00000163874	ZC3H12A	protein_coding	chr1	37949930	37949935	37949930	37949935	+	4	0	AGO1-4,AGO2	1	0	0	0	0	0	0	10
MIMAT0000096	hsa-miR-98-5p	ENSG00000134690	CDCA8	protein_coding	chr1	38174811	38174817	38174795	38174818	+	9	0	AGO1-4,AGO2	1	0	0	0	1	0	1	4
MIMAT0000096	hsa-miR-98-5p	ENSG00000185090	MANEAL	protein_coding	chr1	38265702	38265709	38265702	38265709	+	2	0	AGO2	1	0	0	0	0	0	0	3
MIMAT0000096	hsa-miR-98-5p	ENSG00000127603	MACF1	protein_coding	chr1	39753095	39753123	39753095	39753123	+	11	0	AGO1,AGO1-4,AGO2	0	0	0	1	0	0	0	9
MIMAT0000096	hsa-miR-98-5p	ENSG00000127603	MACF1	protein_coding	chr1	39789938	39789966	39789938	39789966	+	9	0	AGO1-4,AGO2	0	0	0	1	0	0	0	9
MIMAT0000096	hsa-miR-98-5p	ENSG00000084070	SMAP2	protein_coding	chr1	40887861	40887867	40887847	40887868	+	7	0	AGO1,AGO1-4,AGO2	1	0	1	0	1	0	0	3
MIMAT0000096	hsa-miR-98-5p	ENSG00000171793	CTPS1	protein_coding	chr1	41477622	41477628	41477601	41477629	+	3	0	AGO1-4,AGO2	1	0	1	1	1	0	1	5
MIMAT0000096	hsa-miR-98-5p	ENSG00000177181	RIMKLA	protein_coding	chr1	42885890	42885896	42885890	42885897	+	3	0	AGO1,AGO2	0	0	0	0	0	1	1	6
MIMAT0000096	hsa-miR-98-5p	ENSG00000132773	TOE1	protein_coding	chr1	45809075	45809101	45809075	45809101	+	1	0	AGO1-4	0	0	0	0	1	0	0	3
MIMAT0000096	hsa-miR-98-5p	ENSG00000132763	MMACHC	protein_coding	chr1	45975769	45975775	45975755	45975776	+	1	0	AGO1-4	1	0	0	0	1	0	0	3
MIMAT0000096	hsa-miR-98-5p	ENSG00000117834	SLC5A9	protein_coding	chr1	48713660	48713666	48713639	48713667	+	1	0	AGO1-4	1	0	1	1	1	0	0	6
MIMAT0000096	hsa-miR-98-5p	ENSG00000134717	BTF3L4	protein_coding	chr1	52553565	52553571	52553551	52553572	+	11	0	AGO1,AGO1-4,AGO2	1	0	1	0	1	0	1	3
MIMAT0000096	hsa-miR-98-5p	ENSG00000134717	BTF3L4	protein_coding	chr1	52553671	52553676	52553654	52553677	+	8	0	AGO1-4,AGO2	1	0	1	0	1	0	0	3
MIMAT0000096	hsa-miR-98-5p	ENSG00000116157	GPX7	protein_coding	chr1	53074428	53074433	53074406	53074434	+	6	0	AGO1-4,AGO2	1	0	1	1	0	1	0	3
MIMAT0000096	hsa-miR-98-5p	ENSG00000116157	GPX7	protein_coding	chr1	53074684	53074689	53074662	53074690	+	2	0	AGO2	1	0	1	1	1	0	0	3
MIMAT0000096	hsa-miR-98-5p	ENSG00000211452	DIO1	protein_coding	chr1	54375683	54375688	54375673	54375689	+	1	0	AGO1-4	1	0	0	0	1	0	0	2
MIMAT0000096	hsa-miR-98-5p	ENSG00000162409	PRKAA2	protein_coding	chr1	57169854	57169882	57169854	57169882	+	2	0	AGO1,AGO2	0	0	0	1	0	0	0	7
MIMAT0000096	hsa-miR-98-5p	ENSG00000162409	PRKAA2	protein_coding	chr1	57175267	57175272	57175245	57175273	+	1	0	AGO2	1	0	0	1	0	0	0	7
MIMAT0000096	hsa-miR-98-5p	ENSG00000162409	PRKAA2	protein_coding	chr1	57180003	57180009	57179982	57180010	+	3	0	AGO2	1	0	0	1	0	0	1	7
MIMAT0000096	hsa-miR-98-5p	ENSG00000134709	HOOK1	protein_coding	chr1	60340601	60340607	60340580	60340608	+	13	0	AGO1,AGO1-4,AGO2,AGO3	1	0	1	1	1	1	1	3
MIMAT0000096	hsa-miR-98-5p	ENSG00000162437	RAVER2	protein_coding	chr1	65297958	65297963	65297958	65297964	+	3	0	AGO1-4,AGO2	1	0	0	0	0	1	1	5
MIMAT0000096	hsa-miR-98-5p	ENSG00000213625	LEPROT	protein_coding	chr1	65899776	65899781	65899776	65899781	+	20	0	AGO1-4,AGO2	0	0	1	0	0	0	0	10
MIMAT0000096	hsa-miR-98-5p	ENSG00000213625	LEPROT	protein_coding	chr1	65900925	65900930	65900925	65900930	+	9	0	AGO1-4,AGO2	0	0	1	0	0	0	0	10
MIMAT0000096	hsa-miR-98-5p	ENSG00000184588	PDE4B	protein_coding	chr1	66839224	66839230	66839224	66839230	+	2	0	AGO2	1	0	0	0	0	0	0	10
MIMAT0000096	hsa-miR-98-5p	ENSG00000198160	MIER1	protein_coding	chr1	67413777	67413782	67413777	67413782	+	1	0	AGO1-4	0	0	1	0	0	0	0	8
MIMAT0000096	hsa-miR-98-5p	ENSG00000137959	IFI44L	protein_coding	chr1	79110607	79110627	79110607	79110627	+	10	0	AGO2	0	0	0	0	1	0	0	9
MIMAT0000096	hsa-miR-98-5p	ENSG00000097033	SH3GLB1	protein_coding	chr1	87211110	87211115	87211110	87211115	+	1	0	AGO1-4	1	0	0	0	0	0	0	6
MIMAT0000096	hsa-miR-98-5p	ENSG00000153936	HS2ST1	protein_coding	chr1	87571699	87571705	87571699	87571706	+	8	0	AGO1-4,AGO2	1	0	0	0	0	0	1	4
MIMAT0000096	hsa-miR-98-5p	ENSG00000065243	PKN2	protein_coding	chr1	89299004	89299032	89299004	89299032	+	9	0	AGO1-4,AGO2	0	0	0	1	0	0	0	3
MIMAT0000096	hsa-miR-98-5p	ENSG00000065243	PKN2	protein_coding	chr1	89300359	89300364	89300337	89300365	+	9	0	AGO1-4,AGO2	1	0	1	1	1	1	1	3
MIMAT0000096	hsa-miR-98-5p	ENSG00000065243	PKN2	protein_coding	chr1	89300608	89300613	89300586	89300614	+	19	0	AGO1-4,AGO2	1	0	1	1	0	0	0	3
MIMAT0000096	hsa-miR-98-5p	ENSG00000197147	LRRC8B	protein_coding	chr1	90059928	90059934	90059928	90059934	+	6	0	AGO1-4,AGO2	0	0	0	0	0	1	1	3
MIMAT0000096	hsa-miR-98-5p	ENSG00000122484	RPAP2	protein_coding	chr1	92852683	92852688	92852683	92852688	+	6	0	AGO1,AGO1-4,AGO2	1	0	0	0	0	0	0	1
MIMAT0000096	hsa-miR-98-5p	ENSG00000143033	MTF2	protein_coding	chr1	93584911	93584939	93584911	93584939	+	5	1	AGO2	0	0	0	1	0	0	0	4
MIMAT0000096	hsa-miR-98-5p	ENSG00000143033	MTF2	protein_coding	chr1	93599656	93599684	93599656	93599684	+	14	0	AGO1,AGO1-4,AGO2	0	0	0	1	0	0	0	4
MIMAT0000096	hsa-miR-98-5p	ENSG00000143033	MTF2	protein_coding	chr1	93599701	93599729	93599701	93599729	+	14	2	AGO1,AGO1-4,AGO2	0	0	0	1	0	0	0	4
MIMAT0000096	hsa-miR-98-5p	ENSG00000143033	MTF2	protein_coding	chr1	93603718	93603723	93603705	93603724	+	35	0	AGO1,AGO1-4,AGO2,AGO3,AGO4	0	0	1	0	1	0	0	4
MIMAT0000096	hsa-miR-98-5p	ENSG00000143033	MTF2	protein_coding	chr1	93604214	93604219	93604192	93604220	+	8	0	AGO1,AGO1-4,AGO2	0	0	1	1	1	0	0	4
MIMAT0000096	hsa-miR-98-5p	ENSG00000117569	PTBP2	protein_coding	chr1	97278345	97278351	97278327	97278352	+	8	0	AGO1-4,AGO2	0	0	1	0	1	0	1	5
MIMAT0000096	hsa-miR-98-5p	ENSG00000162688	AGL	protein_coding	chr1	100389535	100389540	100389535	100389540	+	2	0	AGO1-4	1	0	0	0	0	0	0	6
MIMAT0000096	hsa-miR-98-5p	ENSG00000122435	TRMT13	protein_coding	chr1	100615668	100615674	100615647	100615675	+	2	0	AGO1-4,AGO2	1	0	1	1	1	0	0	3
MIMAT0000096	hsa-miR-98-5p	ENSG00000137996	RTCA	protein_coding	chr1	100757081	100757086	100757081	100757087	+	17	0	AGO1,AGO1-4,AGO2	1	0	0	0	0	0	1	3
MIMAT0000096	hsa-miR-98-5p	ENSG00000162692	VCAM1	protein_coding	chr1	101204404	101204409	101204404	101204409	+	2	0	AGO1-4,AGO2	1	0	0	0	0	0	0	8
MIMAT0000096	hsa-miR-98-5p	ENSG00000162695	SLC30A7	protein_coding	chr1	101444054	101444060	101444054	101444060	+	1	0	AGO1-4	1	0	1	0	0	0	1	6
MIMAT0000096	hsa-miR-98-5p	ENSG00000162695	SLC30A7	protein_coding	chr1	101446972	101446977	101446972	101446977	+	20	0	AGO1,AGO1-4,AGO2,AGO3	0	0	1	0	0	0	0	6
MIMAT0000096	hsa-miR-98-5p	ENSG00000198890	PRMT6	protein_coding	chr1	107600485	107600491	107600471	107600492	+	2	0	AGO1-4	1	0	0	0	1	0	0	1
MIMAT0000096	hsa-miR-98-5p	ENSG00000134186	PRPF38B	protein_coding	chr1	109243302	109243308	109243281	109243309	+	12	0	AGO1-4,AGO2	1	0	1	1	1	1	1	5
MIMAT0000096	hsa-miR-98-5p	ENSG00000215717	TMEM167B	protein_coding	chr1	109637392	109637413	109637392	109637413	+	4	0	AGO1-4,AGO2	0	0	0	0	1	0	0	2
MIMAT0000096	hsa-miR-98-5p	ENSG00000143028	SYPL2	protein_coding	chr1	110024398	110024405	110024398	110024405	+	1	0	AGO2	1	0	0	0	0	0	0	9
MIMAT0000096	hsa-miR-98-5p	ENSG00000116396	KCNC4	protein_coding	chr1	110776141	110776147	110776128	110776148	+	3	0	AGO2	1	0	0	0	1	1	1	9
MIMAT0000096	hsa-miR-98-5p	ENSG00000134245	WNT2B	protein_coding	chr1	113063132	113063147	113063132	113063147	+	2	0	AGO1-4	0	0	0	0	1	0	0	7
MIMAT0000096	hsa-miR-98-5p	ENSG00000198799	LRIG2	protein_coding	chr1	113666778	113666784	113666757	113666785	+	14	1	AGO1-4,AGO2	1	0	1	1	1	1	1	5
MIMAT0000096	hsa-miR-98-5p	ENSG00000118655	DCLRE1B	protein_coding	chr1	114455435	114455441	114455414	114455442	+	3	0	AGO1-4,AGO2	1	0	1	1	1	0	0	5
MIMAT0000096	hsa-miR-98-5p	ENSG00000118655	DCLRE1B	protein_coding	chr1	114456237	114456243	114456216	114456244	+	3	0	AGO1,AGO1-4	1	0	1	1	1	0	0	5
MIMAT0000096	hsa-miR-98-5p	ENSG00000173212	MAB21L3	protein_coding	chr1	116676431	116676437	116676415	116676438	+	1	0	AGO2	1	0	0	0	1	0	0	7
MIMAT0000096	hsa-miR-98-5p	ENSG00000188610	FAM72B	protein_coding	chr1	120854737	120854742	120854737	120854742	+	4	0	AGO1,AGO2	1	0	0	0	0	0	0	4
MIMAT0000096	hsa-miR-98-5p	ENSG00000264343	NOTCH2NL	protein_coding	chr1	145285845	145285851	145285831	145285852	+	16	1	AGO1-4	1	0	1	0	1	0	0	9
MIMAT0000096	hsa-miR-98-5p	ENSG00000131779	PEX11B	protein_coding	chr1	145523473	145523479	145523456	145523480	+	18	0	AGO1,AGO1-4,AGO2	1	0	1	0	1	0	1	2
MIMAT0000096	hsa-miR-98-5p	ENSG00000023902	PLEKHO1	protein_coding	chr1	150131794	150131799	150131772	150131800	+	13	0	AGO1,AGO1-4,AGO2	1	0	0	1	1	1	1	9
MIMAT0000096	hsa-miR-98-5p	ENSG00000213190	MLLT11	protein_coding	chr1	151040792	151040797	151040792	151040797	+	4	0	AGO1-4,AGO2	1	0	0	0	0	0	0	3
MIMAT0000096	hsa-miR-98-5p	ENSG00000143458	GABPB2	protein_coding	chr1	151095222	151095228	151095222	151095228	+	1	0	AGO1-4	0	0	1	0	0	0	0	4
MIMAT0000096	hsa-miR-98-5p	ENSG00000143375	CGN	protein_coding	chr1	151510483	151510488	151510483	151510488	+	11	0	AGO1,AGO1-4,AGO2	1	0	0	0	0	0	0	6
MIMAT0000096	hsa-miR-98-5p	ENSG00000143376	SNX27	protein_coding	chr1	151611434	151611462	151611434	151611462	+	2	1	AGO1-4	0	0	0	1	0	0	0	5
MIMAT0000096	hsa-miR-98-5p	ENSG00000143376	SNX27	protein_coding	chr1	151667469	151667474	151667447	151667475	+	6	0	AGO1-4,AGO2	1	0	0	1	0	0	0	5
MIMAT0000096	hsa-miR-98-5p	ENSG00000143376	SNX27	protein_coding	chr1	151668319	151668324	151668297	151668325	+	1	0	AGO1-4	1	0	0	1	0	0	0	5
MIMAT0000096	hsa-miR-98-5p	ENSG00000160679	CHTOP	protein_coding	chr1	153618043	153618065	153618043	153618065	+	7	0	AGO1,AGO1-4,AGO2	0	0	0	0	1	0	0	4
MIMAT0000096	hsa-miR-98-5p	ENSG00000143554	SLC27A3	protein_coding	chr1	153749613	153749636	153749613	153749636	+	1	0	AGO1-4	0	0	0	0	1	0	0	2
MIMAT0000096	hsa-miR-98-5p	ENSG00000143578	CREB3L4	protein_coding	chr1	153946733	153946738	153946733	153946738	+	5	0	AGO1-4,AGO2	1	0	0	0	0	0	0	10
MIMAT0000096	hsa-miR-98-5p	ENSG00000160712	IL6R	protein_coding	chr1	154437772	154437777	154437772	154437777	+	4	0	AGO1-4,AGO2	1	0	0	0	0	0	0	6
MIMAT0000096	hsa-miR-98-5p	ENSG00000160712	IL6R	protein_coding	chr1	154441718	154441724	154441696	154441724	+	5	0	AGO1-4,AGO2	0	0	0	1	0	1	1	6
MIMAT0000096	hsa-miR-98-5p	ENSG00000143537	ADAM15	protein_coding	chr1	155034969	155034975	155034948	155034976	+	10	2	AGO1-4,AGO2	1	0	0	1	1	1	1	4
MIMAT0000096	hsa-miR-98-5p	ENSG00000132698	RAB25	protein_coding	chr1	156040233	156040238	156040233	156040238	+	3	0	AGO1-4	1	0	0	0	0	0	0	6
MIMAT0000096	hsa-miR-98-5p	ENSG00000160789	LMNA	protein_coding	chr1	156108501	156108522	156108501	156108522	+	11	0	AGO1-4	0	0	0	0	1	0	0	12
MIMAT0000096	hsa-miR-98-5p	ENSG00000160783	PMF1	protein_coding	chr1	156209468	156209474	156209468	156209474	+	2	0	AGO1-4	1	0	0	0	0	0	0	3
MIMAT0000096	hsa-miR-98-5p	ENSG00000162736	NCSTN	protein_coding	chr1	160328403	160328408	160328403	160328408	+	9	0	AGO1-4,AGO2	1	0	0	0	0	0	0	4
MIMAT0000096	hsa-miR-98-5p	ENSG00000162738	VANGL2	protein_coding	chr1	160397020	160397025	160397020	160397026	+	2	0	AGO2	1	0	0	0	0	1	1	6
MIMAT0000096	hsa-miR-98-5p	ENSG00000143258	USP21	protein_coding	chr1	161135300	161135305	161135278	161135306	+	3	0	AGO1-4,AGO2	1	0	0	1	1	1	1	3
MIMAT0000096	hsa-miR-98-5p	ENSG00000158882	TOMM40L	protein_coding	chr1	161199350	161199355	161199350	161199355	+	2	0	AGO1-4	1	0	0	0	0	0	0	1
MIMAT0000096	hsa-miR-98-5p	ENSG00000239887	C1orf226	protein_coding	chr1	162355909	162355915	162355909	162355915	+	3	0	AGO1-4	1	0	0	0	0	0	0	10
MIMAT0000096	hsa-miR-98-5p	ENSG00000117152	RGS4	protein_coding	chr1	163044669	163044674	163044669	163044674	+	5	0	AGO1-4	1	0	0	0	0	0	0	8
MIMAT0000096	hsa-miR-98-5p	ENSG00000185630	PBX1	protein_coding	chr1	164816336	164816341	164816314	164816342	+	3	0	AGO1-4	0	0	1	1	0	1	1	8
MIMAT0000096	hsa-miR-98-5p	ENSG00000185630	PBX1	protein_coding	chr1	164816404	164816410	164816383	164816411	+	10	0	AGO1,AGO1-4,AGO2	0	0	1	1	1	1	1	8
MIMAT0000096	hsa-miR-98-5p	ENSG00000143190	POU2F1	protein_coding	chr1	167353111	167353133	167353105	167353133	+	12	0	AGO1,AGO1-4,AGO2	0	0	0	1	1	0	0	6
MIMAT0000096	hsa-miR-98-5p	ENSG00000143190	POU2F1	protein_coding	chr1	167389209	167389214	167389187	167389215	+	4	0	AGO2	0	0	1	1	0	1	0	6
MIMAT0000096	hsa-miR-98-5p	ENSG00000143190	POU2F1	protein_coding	chr1	167390945	167390950	167390923	167390951	+	6	0	AGO1-4,AGO2	0	0	1	1	0	1	1	6
MIMAT0000096	hsa-miR-98-5p	ENSG00000143190	POU2F1	protein_coding	chr1	167391421	167391426	167391421	167391426	+	3	0	AGO1-4,AGO2	0	0	1	0	0	0	0	6
MIMAT0000096	hsa-miR-98-5p	ENSG00000143190	POU2F1	protein_coding	chr1	167393579	167393584	167393557	167393585	+	5	1	AGO1-4,AGO2	0	0	1	1	0	0	0	6
MIMAT0000096	hsa-miR-98-5p	ENSG00000143190	POU2F1	protein_coding	chr1	167393755	167393760	167393733	167393761	+	4	0	AGO1-4,AGO2	0	0	1	1	0	1	1	6
MIMAT0000096	hsa-miR-98-5p	ENSG00000198771	RCSD1	protein_coding	chr1	167675300	167675305	167675300	167675306	+	1	0	AGO2	1	0	0	0	0	0	1	7
MIMAT0000096	hsa-miR-98-5p	ENSG00000143164	DCAF6	protein_coding	chr1	167992602	167992630	167992602	167992630	+	1	0	AGO2	0	0	0	1	0	0	0	10
MIMAT0000096	hsa-miR-98-5p	ENSG00000120370	GORAB	protein_coding	chr1	170508647	170508669	170508647	170508669	+	2	0	AGO2	0	0	0	0	1	0	0	6
MIMAT0000096	hsa-miR-98-5p	ENSG00000116132	PRRX1	protein_coding	chr1	170706950	170706956	170706929	170706957	+	6	0	AGO1,AGO1-4,AGO2	1	0	0	1	1	1	1	13
MIMAT0000096	hsa-miR-98-5p	ENSG00000117523	PRRC2C	protein_coding	chr1	171562067	171562072	171562067	171562072	+	21	0	AGO1-4,AGO2	1	0	0	0	0	0	0	6
MIMAT0000096	hsa-miR-98-5p	ENSG00000094975	SUCO	protein_coding	chr1	172525115	172525137	172525115	172525137	+	21	0	AGO1,AGO1-4,AGO2	0	0	0	0	1	0	0	7
MIMAT0000096	hsa-miR-98-5p	ENSG00000117560	FASLG	protein_coding	chr1	172635508	172635514	172635494	172635515	+	1	0	AGO1-4	1	0	1	0	1	1	1	9
MIMAT0000096	hsa-miR-98-5p	ENSG00000117593	DARS2	protein_coding	chr1	173827477	173827483	173827456	173827484	+	4	0	AGO1-4,AGO2	1	0	0	0	1	0	1	3
MIMAT0000096	hsa-miR-98-5p	ENSG00000185278	ZBTB37	protein_coding	chr1	173866795	173866801	173866795	173866801	+	1	0	AGO2	0	0	0	0	0	0	1	8
MIMAT0000096	hsa-miR-98-5p	ENSG00000185278	ZBTB37	protein_coding	chr1	173866910	173866916	173866910	173866916	+	2	0	AGO1-4	0	0	0	0	0	0	1	8
MIMAT0000096	hsa-miR-98-5p	ENSG00000057252	SOAT1	protein_coding	chr1	179323174	179323179	179323174	179323179	+	5	0	AGO1-4,AGO2	1	0	0	0	0	0	0	9
MIMAT0000096	hsa-miR-98-5p	ENSG00000143324	XPR1	protein_coding	chr1	180853943	180853948	180853943	180853948	+	4	1	AGO1-4,AGO2	1	0	0	0	0	0	0	4
MIMAT0000096	hsa-miR-98-5p	ENSG00000135862	LAMC1	protein_coding	chr1	183113556	183113561	183113556	183113561	+	7	0	AGO1-4,AGO2	1	0	0	0	0	0	0	8
MIMAT0000096	hsa-miR-98-5p	ENSG00000143344	RGL1	protein_coding	chr1	183896415	183896420	183896415	183896420	+	16	0	AGO1,AGO2	1	0	0	0	0	0	0	5
MIMAT0000096	hsa-miR-98-5p	ENSG00000116667	C1orf21	protein_coding	chr1	184592213	184592218	184592213	184592218	+	8	0	AGO1,AGO1-4,AGO2	1	0	1	0	0	0	0	7
MIMAT0000096	hsa-miR-98-5p	ENSG00000116667	C1orf21	protein_coding	chr1	184592229	184592234	184592229	184592234	+	8	0	AGO1,AGO1-4,AGO2	1	0	1	0	0	0	0	7
MIMAT0000096	hsa-miR-98-5p	ENSG00000116668	SWT1	protein_coding	chr1	185260167	185260173	185260146	185260174	+	1	0	AGO1-4	1	0	1	1	1	1	1	7
MIMAT0000096	hsa-miR-98-5p	ENSG00000116690	PRG4	protein_coding	chr1	186278022	186278049	186278022	186278049	+	2	0	AGO1-4,AGO2	0	0	0	0	1	0	0	7
MIMAT0000096	hsa-miR-98-5p	ENSG00000134376	CRB1	protein_coding	chr1	197237565	197237585	197237565	197237585	+	1	0	AGO2	0	0	0	0	1	0	0	5
MIMAT0000096	hsa-miR-98-5p	ENSG00000143355	LHX9	protein_coding	chr1	197900321	197900326	197900321	197900326	+	1	0	AGO1-4	0	0	1	0	0	0	0	11
MIMAT0000096	hsa-miR-98-5p	ENSG00000151414	NEK7	protein_coding	chr1	198288710	198288715	198288710	198288715	+	13	0	AGO1-4,AGO2	1	0	0	0	0	0	0	7
MIMAT0000096	hsa-miR-98-5p	ENSG00000198700	IPO9	protein_coding	chr1	201851940	201851946	201851940	201851947	+	3	0	AGO1-4,AGO2	1	0	0	0	0	0	1	3
MIMAT0000096	hsa-miR-98-5p	ENSG00000077157	PPP1R12B	protein_coding	chr1	202551621	202551627	202551620	202551627	+	1	0	AGO2	1	0	0	0	0	1	1	11
MIMAT0000096	hsa-miR-98-5p	ENSG00000159388	BTG2	protein_coding	chr1	203276629	203276634	203276607	203276635	+	23	0	AGO1,AGO1-4,AGO2	1	0	0	1	0	1	1	10
MIMAT0000096	hsa-miR-98-5p	ENSG00000058668	ATP2B4	protein_coding	chr1	203711033	203711038	203711031	203711039	+	4	0	AGO1-4,AGO2	1	0	0	0	0	1	1	12
MIMAT0000096	hsa-miR-98-5p	ENSG00000058668	ATP2B4	protein_coding	chr1	203712289	203712294	203712289	203712295	+	3	0	AGO1-4,AGO2	1	0	0	0	0	1	0	12
MIMAT0000096	hsa-miR-98-5p	ENSG00000058673	ZC3H11A	protein_coding	chr1	203821650	203821655	203821650	203821655	+	6	0	AGO1-4	1	0	0	0	0	0	0	5
MIMAT0000096	hsa-miR-98-5p	ENSG00000257315	ZBED6	protein_coding	chr1	203821650	203821655	203821650	203821655	+	6	0	AGO1-4	1	0	0	0	0	0	0	8
MIMAT0000096	hsa-miR-98-5p	ENSG00000143842	SOX13	protein_coding	chr1	204095957	204095963	204095943	204095964	+	3	0	AGO1-4,AGO2	1	0	0	0	1	1	1	5
MIMAT0000096	hsa-miR-98-5p	ENSG00000198625	MDM4	protein_coding	chr1	204507386	204507408	204507380	204507408	+	16	0	AGO1,AGO1-4,AGO2	0	0	0	1	1	0	0	7
MIMAT0000096	hsa-miR-98-5p	ENSG00000198625	MDM4	protein_coding	chr1	204523328	204523333	204523306	204523334	+	12	0	AGO1,AGO1-4,AGO2	0	0	1	1	0	0	0	7
MIMAT0000096	hsa-miR-98-5p	ENSG00000198625	MDM4	protein_coding	chr1	204526174	204526180	204526153	204526181	+	29	0	AGO1,AGO1-4,AGO2,AGO3	0	0	1	1	0	0	1	7
MIMAT0000096	hsa-miR-98-5p	ENSG00000198625	MDM4	protein_coding	chr1	204526300	204526305	204526278	204526306	+	6	0	AGO1-4	0	0	1	1	0	0	0	7
MIMAT0000096	hsa-miR-98-5p	ENSG00000163531	NFASC	protein_coding	chr1	204986403	204986408	204986403	204986408	+	1	0	AGO1-4	1	0	1	0	0	0	0	7
MIMAT0000096	hsa-miR-98-5p	ENSG00000174514	MFSD4A	protein_coding	chr1	205571577	205571583	205571556	205571584	+	3	0	AGO1-4,AGO2	0	0	1	1	1	1	1	9
MIMAT0000096	hsa-miR-98-5p	ENSG00000263528	IKBKE	protein_coding	chr1	206669571	206669592	206669564	206669592	+	2	0	AGO2	0	0	0	1	1	0	0	2
MIMAT0000096	hsa-miR-98-5p	ENSG00000123836	PFKFB2	protein_coding	chr1	207235371	207235399	207235371	207235399	+	7	0	AGO1,AGO1-4,AGO2	0	0	0	1	0	0	0	5
MIMAT0000096	hsa-miR-98-5p	ENSG00000117335	CD46	protein_coding	chr1	207967947	207967952	207967947	207967952	+	12	0	AGO1,AGO1-4,AGO2	1	0	0	0	0	0	0	12
MIMAT0000096	hsa-miR-98-5p	ENSG00000117597	DIEXF	protein_coding	chr1	210025098	210025103	210025098	210025103	+	8	0	AGO1,AGO2	1	0	0	0	0	0	0	6
MIMAT0000096	hsa-miR-98-5p	ENSG00000117625	RCOR3	protein_coding	chr1	211489408	211489413	211489408	211489413	+	3	0	AGO1-4,AGO2	1	0	0	0	0	0	0	7
MIMAT0000096	hsa-miR-98-5p	ENSG00000162772	ATF3	protein_coding	chr1	212792990	212792995	212792990	212792995	+	3	0	AGO1,AGO2	1	0	0	0	0	0	0	5
MIMAT0000096	hsa-miR-98-5p	ENSG00000143494	VASH2	protein_coding	chr1	213162373	213162378	213162351	213162379	+	2	0	AGO2	1	0	1	1	0	1	1	7
MIMAT0000096	hsa-miR-98-5p	ENSG00000067533	RRP15	protein_coding	chr1	218506120	218506125	218506120	218506125	+	5	0	AGO1-4,AGO2	1	0	0	0	0	0	0	7
MIMAT0000096	hsa-miR-98-5p	ENSG00000116141	MARK1	protein_coding	chr1	220835900	220835905	220835900	220835905	+	4	0	AGO2	1	0	0	0	0	0	0	5
MIMAT0000096	hsa-miR-98-5p	ENSG00000143771	CNIH4	protein_coding	chr1	224564165	224564186	224564165	224564186	+	3	0	AGO1-4,AGO2	0	0	0	0	1	0	0	5
MIMAT0000096	hsa-miR-98-5p	ENSG00000143641	GALNT2	protein_coding	chr1	230415306	230415311	230415284	230415312	+	9	0	AGO1,AGO1-4,AGO2	1	0	0	1	0	1	1	7
MIMAT0000096	hsa-miR-98-5p	ENSG00000077585	GPR137B	protein_coding	chr1	236371891	236371896	236371891	236371896	+	23	0	AGO1,AGO1-4,AGO2,AGO3	1	0	0	0	0	0	0	6
MIMAT0000096	hsa-miR-98-5p	ENSG00000116984	MTR	protein_coding	chr1	237063557	237063562	237063557	237063562	+	4	0	AGO1-4,AGO2	1	0	1	0	0	0	0	7
MIMAT0000096	hsa-miR-98-5p	ENSG00000107929	LARP4B	protein_coding	chr10	857848	857853	857848	857853	-	5	0	AGO1-4,AGO2	1	0	0	0	0	0	0	6
MIMAT0000096	hsa-miR-98-5p	ENSG00000107929	LARP4B	protein_coding	chr10	857954	857959	857954	857959	-	8	0	AGO1,AGO1-4,AGO2,AGO3	1	0	0	0	0	0	0	6
MIMAT0000096	hsa-miR-98-5p	ENSG00000107959	PITRM1	protein_coding	chr10	3179968	3179973	3179967	3179988	-	5	0	AGO1-4,AGO2	1	0	0	0	1	0	0	2
MIMAT0000096	hsa-miR-98-5p	ENSG00000152457	DCLRE1C	protein_coding	chr10	14940186	14940192	14940185	14940213	-	1	0	AGO2	0	0	1	1	0	0	0	2
MIMAT0000096	hsa-miR-98-5p	ENSG00000107614	TRDMT1	protein_coding	chr10	17188283	17188288	17188283	17188288	-	1	0	AGO2	1	0	0	0	0	0	0	5
MIMAT0000096	hsa-miR-98-5p	ENSG00000078114	NEBL	protein_coding	chr10	21071364	21071369	21071364	21071369	-	1	0	AGO2	1	0	0	0	0	0	0	6
MIMAT0000096	hsa-miR-98-5p	ENSG00000180592	SKIDA1	protein_coding	chr10	21803704	21803709	21803703	21803731	-	7	0	AGO1,AGO1-4,AGO2	1	0	0	1	1	1	1	6
MIMAT0000096	hsa-miR-98-5p	ENSG00000180592	SKIDA1	protein_coding	chr10	21806240	21806268	21806240	21806268	-	1	0	AGO2	0	0	0	1	0	0	0	6
MIMAT0000096	hsa-miR-98-5p	ENSG00000180592	SKIDA1	protein_coding	chr10	21806694	21806722	21806694	21806722	-	1	0	AGO1-4	0	0	0	1	0	0	0	6
MIMAT0000096	hsa-miR-98-5p	ENSG00000136770	DNAJC1	protein_coding	chr10	22045533	22045538	22045532	22045554	-	7	0	AGO1-4,AGO2	1	0	0	0	1	1	1	12
MIMAT0000096	hsa-miR-98-5p	ENSG00000150051	MKX	protein_coding	chr10	27961900	27961907	27961899	27961916	-	2	0	AGO2	1	0	0	0	1	0	0	9
MIMAT0000096	hsa-miR-98-5p	ENSG00000165322	ARHGAP12	protein_coding	chr10	32095159	32095165	32095159	32095187	-	5	0	AGO1-4,AGO2	0	0	0	1	0	1	0	10
MIMAT0000096	hsa-miR-98-5p	ENSG00000198105	ZNF248	protein_coding	chr10	38119188	38119194	38119187	38119208	-	4	0	AGO1-4,AGO2	1	0	1	0	1	1	0	6
MIMAT0000096	hsa-miR-98-5p	ENSG00000198105	ZNF248	protein_coding	chr10	38119395	38119401	38119394	38119415	-	4	0	AGO1-4,AGO2	1	0	1	0	1	1	0	6
MIMAT0000096	hsa-miR-98-5p	ENSG00000169813	HNRNPF	protein_coding	chr10	43881946	43881953	43881945	43881965	-	26	0	AGO1,AGO1-4,AGO2	1	0	0	0	1	0	0	6
MIMAT0000096	hsa-miR-98-5p	ENSG00000107562	CXCL12	protein_coding	chr10	44866221	44866228	44866221	44866228	-	3	0	AGO1-4	1	0	0	0	0	0	0	6
MIMAT0000096	hsa-miR-98-5p	ENSG00000204176	SYT15	protein_coding	chr10	46960543	46960565	46960543	46960565	-	1	0	AGO2	0	0	0	0	1	0	0	4
MIMAT0000096	hsa-miR-98-5p	ENSG00000277758	FO681492.1	protein_coding	chr10	46960543	46960565	46960543	46960565	-	1	0	AGO2	0	0	0	0	1	0	0	5
MIMAT0000096	hsa-miR-98-5p	ENSG00000225830	ERCC6	protein_coding	chr10	50666730	50666736	50666729	50666749	-	22	0	AGO1-4,AGO2	1	0	1	0	1	1	1	5
MIMAT0000096	hsa-miR-98-5p	ENSG00000122952	ZWINT	protein_coding	chr10	58118068	58118073	58118068	58118073	-	1	0	AGO2	1	0	0	0	0	0	0	5
MIMAT0000096	hsa-miR-98-5p	ENSG00000165449	SLC16A9	protein_coding	chr10	61410804	61410809	61410803	61410831	-	7	0	AGO1-4,AGO2	1	0	1	1	1	1	1	8
MIMAT0000096	hsa-miR-98-5p	ENSG00000165449	SLC16A9	protein_coding	chr10	61410958	61410963	61410957	61410985	-	13	0	AGO1,AGO1-4,AGO2	1	0	1	1	0	0	0	8
MIMAT0000096	hsa-miR-98-5p	ENSG00000165449	SLC16A9	protein_coding	chr10	61411927	61411932	61411926	61411954	-	11	0	AGO1,AGO1-4,AGO2	1	0	1	1	0	0	0	8
MIMAT0000096	hsa-miR-98-5p	ENSG00000108091	CCDC6	protein_coding	chr10	61550599	61550604	61550599	61550604	-	4	0	AGO1-4,AGO2	1	0	0	0	0	0	0	11
MIMAT0000096	hsa-miR-98-5p	ENSG00000204130	RUFY2	protein_coding	chr10	70104065	70104070	70104065	70104070	-	6	0	AGO1-4,AGO2	1	0	1	0	0	0	0	6
MIMAT0000096	hsa-miR-98-5p	ENSG00000204130	RUFY2	protein_coding	chr10	70104215	70104220	70104215	70104222	-	11	0	AGO1-4,AGO2	1	0	1	0	0	0	0	6
MIMAT0000096	hsa-miR-98-5p	ENSG00000138346	DNA2	protein_coding	chr10	70173882	70173888	70173881	70173902	-	9	0	AGO1-4,AGO2	1	0	1	0	1	0	1	3
MIMAT0000096	hsa-miR-98-5p	ENSG00000172731	LRRC20	protein_coding	chr10	72059919	72059925	72059918	72059939	-	3	0	AGO2	1	0	0	0	1	0	1	3
MIMAT0000096	hsa-miR-98-5p	ENSG00000166507	NDST2	protein_coding	chr10	75562100	75562106	75562099	75562127	-	2	0	AGO2	1	0	0	1	1	1	1	8
MIMAT0000096	hsa-miR-98-5p	ENSG00000272916	AC022400.6	protein_coding	chr10	75562100	75562106	75562099	75562127	-	2	0	AGO2	1	0	0	1	1	1	1	7
MIMAT0000096	hsa-miR-98-5p	ENSG00000166507	NDST2	protein_coding	chr10	75567246	75567274	75567246	75567274	-	3	0	AGO1-4,AGO2	0	0	0	1	0	0	0	8
MIMAT0000096	hsa-miR-98-5p	ENSG00000272916	AC022400.6	protein_coding	chr10	75567246	75567274	75567246	75567274	-	3	0	AGO1-4,AGO2	0	0	0	1	0	0	0	7
MIMAT0000096	hsa-miR-98-5p	ENSG00000185009	AP3M1	protein_coding	chr10	75881795	75881800	75881794	75881822	-	3	0	AGO1-4,AGO2	1	0	0	1	0	0	0	4
MIMAT0000096	hsa-miR-98-5p	ENSG00000185009	AP3M1	protein_coding	chr10	75897969	75897997	75897969	75897997	-	32	0	AGO1,AGO1-4,AGO2	0	0	0	1	0	0	0	4
MIMAT0000096	hsa-miR-98-5p	ENSG00000148606	POLR3A	protein_coding	chr10	79736516	79736522	79736515	79736536	-	15	0	AGO1-4,AGO2	1	0	0	0	1	0	0	4
MIMAT0000096	hsa-miR-98-5p	ENSG00000165424	ZCCHC24	protein_coding	chr10	81144773	81144779	81144773	81144779	-	2	0	AGO2	1	0	0	0	0	0	0	11
MIMAT0000096	hsa-miR-98-5p	ENSG00000062650	WAPL	protein_coding	chr10	88195445	88195450	88195444	88195472	-	3	0	AGO1-4,AGO2	1	0	0	1	0	1	1	4
MIMAT0000096	hsa-miR-98-5p	ENSG00000062650	WAPL	protein_coding	chr10	88213005	88213033	88213005	88213033	-	10	0	AGO1-4,AGO2	0	0	0	1	0	0	0	4
MIMAT0000096	hsa-miR-98-5p	ENSG00000107864	CPEB3	protein_coding	chr10	93809773	93809778	93809772	93809800	-	3	0	AGO1-4,AGO2	1	0	1	1	1	1	1	11
MIMAT0000096	hsa-miR-98-5p	ENSG00000107864	CPEB3	protein_coding	chr10	93811383	93811388	93811382	93811410	-	3	0	AGO1-4,AGO2	1	0	1	1	0	1	1	11
MIMAT0000096	hsa-miR-98-5p	ENSG00000138115	CYP2C8	protein_coding	chr10	96802655	96802683	96802655	96802683	-	1	0	AGO1-4	0	0	0	1	0	0	0	6
MIMAT0000096	hsa-miR-98-5p	ENSG00000197430	OPALIN	protein_coding	chr10	98104927	98104933	98104926	98104947	-	1	0	AGO1-4	1	0	1	0	1	0	0	2
MIMAT0000096	hsa-miR-98-5p	ENSG00000155629	PIK3AP1	protein_coding	chr10	98355056	98355061	98355056	98355061	-	3	0	AGO1-4,AGO2	1	0	0	0	0	0	0	8
MIMAT0000096	hsa-miR-98-5p	ENSG00000213390	ARHGAP19	protein_coding	chr10	98985728	98985733	98985728	98985733	-	4	0	AGO1-4,AGO2	1	0	0	0	0	0	0	4
MIMAT0000096	hsa-miR-98-5p	ENSG00000181274	FRAT2	protein_coding	chr10	99093316	99093321	99093316	99093321	-	8	0	AGO1-4,AGO2	1	0	0	0	0	0	0	6
MIMAT0000096	hsa-miR-98-5p	ENSG00000138131	LOXL4	protein_coding	chr10	100008631	100008636	100008630	100008658	-	5	0	AGO1-4	1	0	0	1	0	1	1	8
MIMAT0000096	hsa-miR-98-5p	ENSG00000107554	DNMBP	protein_coding	chr10	101635660	101635665	101635660	101635665	-	5	0	AGO1-4,AGO2	1	0	0	0	0	0	0	11
MIMAT0000096	hsa-miR-98-5p	ENSG00000213341	CHUK	protein_coding	chr10	101948854	101948860	101948853	101948873	-	2	0	AGO1-4,AGO2	1	0	1	0	1	0	1	3
MIMAT0000096	hsa-miR-98-5p	ENSG00000166169	POLL	protein_coding	chr10	103338970	103338976	103338969	103338989	-	3	1	AGO2	1	0	0	0	1	0	0	8
MIMAT0000096	hsa-miR-98-5p	ENSG00000107829	FBXW4	protein_coding	chr10	103370486	103370492	103370485	103370504	-	1	0	AGO2	1	0	0	0	1	0	0	5
MIMAT0000096	hsa-miR-98-5p	ENSG00000120055	C10orf95	protein_coding	chr10	104209958	104209963	104209958	104209963	-	1	0	AGO1-4	1	0	0	0	0	0	0	9
MIMAT0000096	hsa-miR-98-5p	ENSG00000108039	XPNPEP1	protein_coding	chr10	111624839	111624845	111624838	111624860	-	2	1	AGO1-4	1	0	0	0	1	0	0	7
MIMAT0000096	hsa-miR-98-5p	ENSG00000151892	GFRA1	protein_coding	chr10	117823197	117823202	117823197	117823202	-	5	0	AGO1-4	1	0	0	0	0	0	0	12
MIMAT0000096	hsa-miR-98-5p	ENSG00000165650	PDZD8	protein_coding	chr10	119038853	119038860	119038853	119038860	-	4	0	AGO1,AGO2	0	0	0	0	0	0	1	7
MIMAT0000096	hsa-miR-98-5p	ENSG00000107560	RAB11FIP2	protein_coding	chr10	119767987	119767992	119767986	119768014	-	2	0	AGO2	1	0	0	1	0	1	0	10
MIMAT0000096	hsa-miR-98-5p	ENSG00000151893	CACUL1	protein_coding	chr10	120444309	120444314	120444309	120444314	-	2	0	AGO1-4	1	0	0	0	0	0	0	5
MIMAT0000096	hsa-miR-98-5p	ENSG00000148773	MKI67	protein_coding	chr10	129895095	129895100	129895095	129895100	-	1	0	AGO1-4	1	0	0	0	0	0	0	4
MIMAT0000096	hsa-miR-98-5p	ENSG00000047056	WDR37	protein_coding	chr10	1175750	1175755	1175728	1175756	+	8	0	AGO1-4,AGO2	1	0	0	1	0	0	0	8
MIMAT0000096	hsa-miR-98-5p	ENSG00000047056	WDR37	protein_coding	chr10	1176192	1176198	1176171	1176199	+	5	0	AGO1-4,AGO2	1	0	0	1	1	1	1	8
MIMAT0000096	hsa-miR-98-5p	ENSG00000170525	PFKFB3	protein_coding	chr10	6255666	6255687	6255666	6255687	+	11	0	AGO1-4,AGO2	0	0	0	0	1	0	0	5
MIMAT0000096	hsa-miR-98-5p	ENSG00000181192	DHTKD1	protein_coding	chr10	12165059	12165064	12165059	12165064	+	9	0	AGO1-4,AGO2	1	0	0	0	0	0	0	4
MIMAT0000096	hsa-miR-98-5p	ENSG00000284024	HSPA14	protein_coding	chr10	14886149	14886177	14886149	14886177	+	2	0	AGO1-4	0	0	0	1	0	0	0	0
MIMAT0000096	hsa-miR-98-5p	ENSG00000284024	HSPA14	protein_coding	chr10	14886232	14886239	14886211	14886239	+	6	0	AGO1-4,AGO2	0	0	0	1	1	0	1	0
MIMAT0000096	hsa-miR-98-5p	ENSG00000284024	HSPA14	protein_coding	chr10	14888659	14888666	14888659	14888666	+	6	0	AGO1-4,AGO2	0	0	0	0	0	0	1	0
MIMAT0000096	hsa-miR-98-5p	ENSG00000152455	SUV39H2	protein_coding	chr10	14945352	14945357	14945352	14945357	+	1	0	AGO2	1	0	0	0	0	0	0	3
MIMAT0000096	hsa-miR-98-5p	ENSG00000165995	CACNB2	protein_coding	chr10	18439863	18439886	18439863	18439886	+	1	0	AGO2	0	0	0	0	1	0	0	13
MIMAT0000096	hsa-miR-98-5p	ENSG00000165997	ARL5B	protein_coding	chr10	18969080	18969086	18969080	18969086	+	14	0	AGO1,AGO1-4,AGO2	0	0	0	0	0	0	1	5
MIMAT0000096	hsa-miR-98-5p	ENSG00000078403	MLLT10	protein_coding	chr10	22002766	22002794	22002766	22002794	+	11	0	AGO1-4,AGO2	0	0	0	1	0	0	0	5
MIMAT0000096	hsa-miR-98-5p	ENSG00000078403	MLLT10	protein_coding	chr10	22032213	22032218	22032191	22032219	+	26	0	AGO1,AGO1-4,AGO2	1	0	0	1	1	1	1	5
MIMAT0000096	hsa-miR-98-5p	ENSG00000148459	PDSS1	protein_coding	chr10	27035285	27035291	27035272	27035292	+	6	0	AGO1-4,AGO2	0	0	1	0	1	0	1	4
MIMAT0000096	hsa-miR-98-5p	ENSG00000095794	CREM	protein_coding	chr10	35501121	35501126	35501106	35501127	+	6	0	AGO1-4,AGO2	1	0	0	0	1	0	0	3
MIMAT0000096	hsa-miR-98-5p	ENSG00000108100	CCNY	protein_coding	chr10	35860050	35860055	35860050	35860055	+	3	0	AGO2	0	0	1	0	0	0	0	2
MIMAT0000096	hsa-miR-98-5p	ENSG00000108100	CCNY	protein_coding	chr10	35860381	35860387	35860367	35860388	+	10	0	AGO1,AGO1-4,AGO2	0	0	1	0	1	1	1	2
MIMAT0000096	hsa-miR-98-5p	ENSG00000107551	RASSF4	protein_coding	chr10	45488902	45488908	45488886	45488909	+	1	0	AGO1-4	1	0	0	0	1	0	0	7
MIMAT0000096	hsa-miR-98-5p	ENSG00000107643	MAPK8	protein_coding	chr10	49646671	49646677	49646650	49646678	+	3	0	AGO1,AGO1-4	0	0	1	1	0	0	1	3
MIMAT0000096	hsa-miR-98-5p	ENSG00000128815	WDFY4	protein_coding	chr10	50151408	50151413	50151386	50151414	+	1	0	AGO2	0	0	1	1	0	0	0	6
MIMAT0000096	hsa-miR-98-5p	ENSG00000266412	NCOA4	protein_coding	chr10	51590168	51590173	51590168	51590173	+	6	0	AGO1-4,AGO2	1	0	0	0	0	0	0	9
MIMAT0000096	hsa-miR-98-5p	ENSG00000150347	ARID5B	protein_coding	chr10	63854586	63854591	63854586	63854591	+	4	0	AGO1-4,AGO2	1	0	0	0	0	0	0	9
MIMAT0000096	hsa-miR-98-5p	ENSG00000165476	REEP3	protein_coding	chr10	65380998	65381003	65380998	65381003	+	13	0	AGO1-4,AGO2	1	0	0	0	0	0	0	10
MIMAT0000096	hsa-miR-98-5p	ENSG00000122862	SRGN	protein_coding	chr10	70864478	70864483	70864478	70864483	+	10	0	AGO1-4,AGO2	1	0	0	0	0	0	0	6
MIMAT0000096	hsa-miR-98-5p	ENSG00000122958	VPS26A	protein_coding	chr10	70931411	70931418	70931411	70931418	+	11	0	AGO1,AGO2	1	0	0	0	0	0	0	4
MIMAT0000096	hsa-miR-98-5p	ENSG00000148730	EIF4EBP2	protein_coding	chr10	72182723	72182729	72182723	72182729	+	3	1	AGO1-4	1	0	0	0	0	0	0	9
MIMAT0000096	hsa-miR-98-5p	ENSG00000107719	PALD1	protein_coding	chr10	72328119	72328125	72328098	72328126	+	5	1	AGO1,AGO2	1	0	0	1	1	0	1	8
MIMAT0000096	hsa-miR-98-5p	ENSG00000198246	SLC29A3	protein_coding	chr10	73122205	73122225	73122205	73122225	+	1	0	AGO1-4	0	0	0	0	1	0	0	5
MIMAT0000096	hsa-miR-98-5p	ENSG00000122863	CHST3	protein_coding	chr10	73767245	73767273	73767245	73767273	+	9	0	AGO1,AGO1-4,AGO2	0	0	0	1	0	0	0	13
MIMAT0000096	hsa-miR-98-5p	ENSG00000122863	CHST3	protein_coding	chr10	73771046	73771053	73771046	73771053	+	4	0	AGO1-4,AGO2	1	0	0	0	0	0	0	13
MIMAT0000096	hsa-miR-98-5p	ENSG00000122863	CHST3	protein_coding	chr10	73772625	73772630	73772603	73772631	+	6	0	AGO1-4,AGO2	1	0	0	1	0	0	1	13
MIMAT0000096	hsa-miR-98-5p	ENSG00000156026	MCU	protein_coding	chr10	74474897	74474919	74474897	74474919	+	5	0	AGO1,AGO2	0	0	0	0	1	0	0	8
MIMAT0000096	hsa-miR-98-5p	ENSG00000176986	SEC24C	protein_coding	chr10	75531587	75531592	75531565	75531593	+	5	0	AGO1-4,AGO2	1	0	0	1	0	1	0	7
MIMAT0000096	hsa-miR-98-5p	ENSG00000196968	FUT11	protein_coding	chr10	75533371	75533392	75533371	75533392	+	14	0	AGO1,AGO1-4,AGO2	0	0	0	0	1	0	0	10
MIMAT0000096	hsa-miR-98-5p	ENSG00000035403	VCL	protein_coding	chr10	75879176	75879182	75879163	75879183	+	6	0	AGO1-4,AGO2	1	0	0	0	1	0	0	10
MIMAT0000096	hsa-miR-98-5p	ENSG00000133678	TMEM254	protein_coding	chr10	81851788	81851795	81851788	81851795	+	2	0	AGO2	1	0	0	0	0	0	0	5
MIMAT0000096	hsa-miR-98-5p	ENSG00000107779	BMPR1A	protein_coding	chr10	88684564	88684569	88684564	88684570	+	1	0	AGO1	1	0	0	0	0	0	1	7
MIMAT0000096	hsa-miR-98-5p	ENSG00000198682	PAPSS2	protein_coding	chr10	89506231	89506236	89506231	89506236	+	8	0	AGO1-4,AGO2	1	0	0	0	0	0	0	4
MIMAT0000096	hsa-miR-98-5p	ENSG00000026103	FAS	protein_coding	chr10	90750634	90750662	90750634	90750662	+	1	0	AGO2	0	0	0	1	0	0	0	15
MIMAT0000096	hsa-miR-98-5p	ENSG00000026103	FAS	protein_coding	chr10	90774649	90774654	90774647	90774654	+	6	0	AGO1-4,AGO2	1	0	1	0	0	0	0	15
MIMAT0000096	hsa-miR-98-5p	ENSG00000026103	FAS	protein_coding	chr10	90774761	90774767	90774740	90774768	+	15	0	AGO1-4,AGO2	1	0	1	1	1	0	1	15
MIMAT0000096	hsa-miR-98-5p	ENSG00000165338	HECTD2	protein_coding	chr10	93274200	93274205	93274178	93274206	+	4	1	AGO1-4,AGO2	1	0	0	1	1	1	1	9
MIMAT0000096	hsa-miR-98-5p	ENSG00000152804	HHEX	protein_coding	chr10	94455174	94455179	94455174	94455179	+	2	0	AGO2	1	0	0	0	0	0	0	5
MIMAT0000096	hsa-miR-98-5p	ENSG00000138180	CEP55	protein_coding	chr10	95288088	95288093	95288088	95288093	+	6	0	AGO1,AGO1-4,AGO2	1	0	0	0	0	0	0	4
MIMAT0000096	hsa-miR-98-5p	ENSG00000176273	SLC35G1	protein_coding	chr10	95662277	95662282	95662262	95662283	+	2	0	AGO2	1	0	0	0	1	0	0	5
MIMAT0000096	hsa-miR-98-5p	ENSG00000108239	TBC1D12	protein_coding	chr10	96294093	96294099	96294076	96294100	+	8	0	AGO1-4,AGO2	1	0	0	0	1	0	0	4
MIMAT0000096	hsa-miR-98-5p	ENSG00000119969	HELLS	protein_coding	chr10	96371301	96371307	96371280	96371308	+	18	0	AGO1,AGO1-4,AGO2	0	0	1	1	0	0	0	5
MIMAT0000096	hsa-miR-98-5p	ENSG00000119969	HELLS	protein_coding	chr10	96372732	96372738	96372711	96372739	+	4	0	AGO1-4	0	0	1	1	0	0	0	5
MIMAT0000096	hsa-miR-98-5p	ENSG00000107443	CCNJ	protein_coding	chr10	97819859	97819864	97819837	97819865	+	5	0	AGO1-4,AGO2	1	0	1	1	0	0	0	5
MIMAT0000096	hsa-miR-98-5p	ENSG00000107443	CCNJ	protein_coding	chr10	97819970	97819976	97819949	97819977	+	22	0	AGO1,AGO1-4,AGO2	1	0	1	1	1	1	1	5
MIMAT0000096	hsa-miR-98-5p	ENSG00000177853	ZNF518A	protein_coding	chr10	97920380	97920401	97920380	97920401	+	11	0	AGO1-4,AGO2	0	0	0	0	1	0	0	7
MIMAT0000096	hsa-miR-98-5p	ENSG00000196233	LCOR	protein_coding	chr10	98708828	98708856	98708828	98708856	+	11	0	AGO1,AGO1-4,AGO2	0	0	0	1	0	0	0	9
MIMAT0000096	hsa-miR-98-5p	ENSG00000196233	LCOR	protein_coding	chr10	98715312	98715340	98715312	98715340	+	18	0	AGO1-4,AGO2	0	0	0	1	0	0	0	9
MIMAT0000096	hsa-miR-98-5p	ENSG00000196233	LCOR	protein_coding	chr10	98715925	98715930	98715903	98715931	+	5	0	AGO1-4,AGO2	1	0	1	1	0	1	1	9
MIMAT0000096	hsa-miR-98-5p	ENSG00000196233	LCOR	protein_coding	chr10	98719727	98719732	98719705	98719733	+	17	0	AGO1,AGO1-4,AGO2	0	0	1	1	0	1	1	9
MIMAT0000096	hsa-miR-98-5p	ENSG00000196233	LCOR	protein_coding	chr10	98721273	98721278	98721251	98721279	+	4	0	AGO1-4,AGO2	0	0	1	1	0	1	0	9
MIMAT0000096	hsa-miR-98-5p	ENSG00000171307	ZDHHC16	protein_coding	chr10	99214522	99214543	99214522	99214543	+	4	0	AGO1-4,AGO2	0	0	0	0	1	0	0	6
MIMAT0000096	hsa-miR-98-5p	ENSG00000119946	CNNM1	protein_coding	chr10	101151440	101151445	101151440	101151445	+	2	0	AGO1-4,AGO2	1	0	0	0	0	0	0	4
MIMAT0000096	hsa-miR-98-5p	ENSG00000023839	ABCC2	protein_coding	chr10	101611583	101611589	101611569	101611590	+	4	0	AGO1-4,AGO2	0	0	1	0	1	0	0	4
MIMAT0000096	hsa-miR-98-5p	ENSG00000099194	SCD	protein_coding	chr10	102124152	102124158	102124131	102124159	+	9	0	AGO1,AGO1-4,AGO2	1	0	0	1	1	1	1	3
MIMAT0000096	hsa-miR-98-5p	ENSG00000166135	HIF1AN	protein_coding	chr10	102310274	102310279	102310274	102310279	+	1	0	AGO1-4	1	0	0	0	0	0	0	9
MIMAT0000096	hsa-miR-98-5p	ENSG00000166135	HIF1AN	protein_coding	chr10	102313579	102313585	102313565	102313586	+	26	0	AGO1-4,AGO2	1	0	0	0	1	1	1	9
MIMAT0000096	hsa-miR-98-5p	ENSG00000119906	SLF2	protein_coding	chr10	102722995	102723001	102722974	102723002	+	9	0	AGO1,AGO1-4,AGO2	1	0	1	1	1	1	1	8
MIMAT0000096	hsa-miR-98-5p	ENSG00000119906	SLF2	protein_coding	chr10	102723229	102723235	102723208	102723236	+	10	0	AGO1-4,AGO2	1	0	1	1	1	1	1	8
MIMAT0000096	hsa-miR-98-5p	ENSG00000095539	SEMA4G	protein_coding	chr10	102745037	102745043	102745016	102745044	+	1	0	AGO2	1	0	0	1	1	1	1	8
MIMAT0000096	hsa-miR-98-5p	ENSG00000166171	DPCD	protein_coding	chr10	103369246	103369251	103369246	103369251	+	1	0	AGO1-4	1	0	0	0	0	0	0	2
MIMAT0000096	hsa-miR-98-5p	ENSG00000156398	SFXN2	protein_coding	chr10	104497895	104497900	104497895	104497900	+	1	0	AGO2	1	0	0	0	0	0	0	4
MIMAT0000096	hsa-miR-98-5p	ENSG00000156398	SFXN2	protein_coding	chr10	104498530	104498535	104498530	104498535	+	5	0	AGO1-4,AGO2	1	0	0	0	0	0	0	4
MIMAT0000096	hsa-miR-98-5p	ENSG00000148835	TAF5	protein_coding	chr10	105127795	105127823	105127795	105127823	+	3	0	AGO1,AGO2	0	0	0	1	0	0	0	3
MIMAT0000096	hsa-miR-98-5p	ENSG00000148835	TAF5	protein_coding	chr10	105148042	105148047	105148020	105148048	+	4	0	AGO1-4,AGO2	1	0	0	1	1	1	0	3
MIMAT0000096	hsa-miR-98-5p	ENSG00000148835	TAF5	protein_coding	chr10	105148680	105148685	105148658	105148686	+	4	1	AGO1-4,AGO2	1	0	0	1	0	0	0	3
MIMAT0000096	hsa-miR-98-5p	ENSG00000148843	PDCD11	protein_coding	chr10	105205388	105205393	105205388	105205393	+	7	0	AGO1-4,AGO2	1	0	0	0	0	0	0	5
MIMAT0000096	hsa-miR-98-5p	ENSG00000107954	NEURL1	protein_coding	chr10	105352219	105352226	105352219	105352226	+	2	0	AGO2	1	0	0	0	0	0	0	10
MIMAT0000096	hsa-miR-98-5p	ENSG00000065613	SLK	protein_coding	chr10	105786048	105786053	105786046	105786053	+	9	0	AGO1,AGO1-4,AGO2	1	0	1	0	0	0	0	8
MIMAT0000096	hsa-miR-98-5p	ENSG00000065613	SLK	protein_coding	chr10	105788347	105788353	105788347	105788353	+	3	0	AGO1,AGO1-4,AGO2	0	0	1	0	0	0	1	8
MIMAT0000096	hsa-miR-98-5p	ENSG00000150593	PDCD4	protein_coding	chr10	112659088	112659093	112659088	112659093	+	12	0	AGO1-4,AGO2	1	0	1	0	0	0	0	3
MIMAT0000096	hsa-miR-98-5p	ENSG00000150593	PDCD4	protein_coding	chr10	112659116	112659121	112659114	112659121	+	10	0	AGO1-4,AGO2	1	0	1	0	0	0	0	3
MIMAT0000096	hsa-miR-98-5p	ENSG00000196865	NHLRC2	protein_coding	chr10	115669859	115669865	115669859	115669865	+	3	0	AGO1,AGO2	0	0	0	0	0	0	1	7
MIMAT0000096	hsa-miR-98-5p	ENSG00000043591	ADRB1	protein_coding	chr10	115806029	115806035	115806015	115806036	+	5	0	AGO2	1	0	0	0	1	1	1	7
MIMAT0000096	hsa-miR-98-5p	ENSG00000151553	FAM160B1	protein_coding	chr10	116623168	116623175	116623168	116623175	+	18	0	AGO1-4,AGO2	1	0	0	0	0	0	0	7
MIMAT0000096	hsa-miR-98-5p	ENSG00000165832	TRUB1	protein_coding	chr10	116736953	116736958	116736953	116736958	+	15	0	AGO1,AGO1-4,AGO2,AGO3	1	0	0	0	0	0	0	4
MIMAT0000096	hsa-miR-98-5p	ENSG00000198825	INPP5F	protein_coding	chr10	121587695	121587700	121587695	121587700	+	1	0	AGO2	1	0	0	0	0	0	0	11
MIMAT0000096	hsa-miR-98-5p	ENSG00000165660	ABRAXAS2	protein_coding	chr10	126523903	126523908	126523889	126523909	+	9	0	AGO2	1	0	0	0	1	0	0	4
MIMAT0000096	hsa-miR-98-5p	ENSG00000107949	BCCIP	protein_coding	chr10	127530166	127530171	127530151	127530172	+	5	0	AGO1,AGO2	1	0	1	0	1	0	0	3
MIMAT0000096	hsa-miR-98-5p	ENSG00000150760	DOCK1	protein_coding	chr10	129249774	129249779	129249774	129249779	+	4	0	AGO1-4,AGO2	1	0	0	0	0	0	0	12
MIMAT0000096	hsa-miR-98-5p	ENSG00000068383	INPP5A	protein_coding	chr10	134595708	134595713	134595708	134595714	+	9	0	AGO1-4,AGO2	1	0	0	0	0	1	1	6
MIMAT0000096	hsa-miR-98-5p	ENSG00000078902	TOLLIP	protein_coding	chr11	1297269	1297274	1297269	1297274	-	1	0	AGO1-4	1	0	0	0	0	0	0	3
MIMAT0000096	hsa-miR-98-5p	ENSG00000244242	IFITM10	protein_coding	chr11	1755634	1755662	1755634	1755662	-	1	0	AGO1-4	0	0	0	1	0	0	0	8
MIMAT0000096	hsa-miR-98-5p	ENSG00000244242	IFITM10	protein_coding	chr11	1768941	1768969	1768941	1768969	-	10	0	AGO1,AGO1-4,AGO2	0	0	0	1	0	0	0	8
MIMAT0000096	hsa-miR-98-5p	ENSG00000250644	AC068580.4	protein_coding	chr11	1768941	1768969	1768941	1768969	-	10	0	AGO1,AGO1-4,AGO2	0	0	0	1	0	0	0	4
MIMAT0000096	hsa-miR-98-5p	ENSG00000167244	IGF2	protein_coding	chr11	2151049	2151054	2151049	2151054	-	4	0	AGO1-4,AGO2	1	0	0	0	0	0	0	4
MIMAT0000096	hsa-miR-98-5p	ENSG00000284779	IGF2	protein_coding	chr11	2151049	2151054	2151049	2151054	-	4	0	AGO1-4,AGO2	1	0	0	0	0	0	0	0
MIMAT0000096	hsa-miR-98-5p	ENSG00000110619	CARS	protein_coding	chr11	3038350	3038378	3038350	3038378	-	11	0	AGO1,AGO1-4,AGO2	0	0	0	1	0	0	0	5
MIMAT0000096	hsa-miR-98-5p	ENSG00000110619	CARS	protein_coding	chr11	3062198	3062226	3062198	3062226	-	4	1	AGO1,AGO1-4	0	0	0	1	0	0	0	5
MIMAT0000096	hsa-miR-98-5p	ENSG00000110713	NUP98	protein_coding	chr11	3733168	3733174	3733167	3733187	-	11	0	AGO1-4,AGO2	1	0	1	0	1	1	1	5
MIMAT0000096	hsa-miR-98-5p	ENSG00000110713	NUP98	protein_coding	chr11	3733412	3733417	3733411	3733432	-	3	0	AGO1,AGO2	1	0	1	0	1	0	0	5
MIMAT0000096	hsa-miR-98-5p	ENSG00000132256	TRIM5	protein_coding	chr11	5685789	5685794	5685789	5685794	-	2	0	AGO2	1	0	0	0	0	0	0	13
MIMAT0000096	hsa-miR-98-5p	ENSG00000166340	TPP1	protein_coding	chr11	6634168	6634174	6634167	6634195	-	15	0	AGO1,AGO1-4,AGO2	1	0	1	1	1	0	1	5
MIMAT0000096	hsa-miR-98-5p	ENSG00000166340	TPP1	protein_coding	chr11	6635086	6635091	6635085	6635113	-	2	0	AGO1-4	1	0	1	1	1	0	0	5
MIMAT0000096	hsa-miR-98-5p	ENSG00000175352	NRIP3	protein_coding	chr11	9004690	9004695	9004690	9004695	-	2	0	AGO1-4	1	0	0	0	0	0	0	8
MIMAT0000096	hsa-miR-98-5p	ENSG00000166471	TMEM41B	protein_coding	chr11	9303459	9303481	9303459	9303481	-	18	0	AGO1,AGO1-4,AGO2	0	0	0	0	1	0	0	5
MIMAT0000096	hsa-miR-98-5p	ENSG00000110321	EIF4G2	protein_coding	chr11	10818878	10818884	10818877	10818905	-	35	0	AGO1,AGO1-4,AGO2	1	0	1	1	1	1	1	1
MIMAT0000096	hsa-miR-98-5p	ENSG00000050165	DKK3	protein_coding	chr11	11985455	11985461	11985455	11985461	-	1	0	AGO1-4	1	0	0	0	0	1	1	9
MIMAT0000096	hsa-miR-98-5p	ENSG00000129083	COPB1	protein_coding	chr11	14515872	14515878	14515872	14515878	-	19	0	AGO1-4,AGO2	0	0	1	0	0	0	0	4
MIMAT0000096	hsa-miR-98-5p	ENSG00000256206	AC018523.2	protein_coding	chr11	14515872	14515878	14515872	14515878	-	19	0	AGO1-4,AGO2	0	0	1	0	0	0	0	1
MIMAT0000096	hsa-miR-98-5p	ENSG00000186104	CYP2R1	protein_coding	chr11	14899688	14899716	14899688	14899716	-	15	5	AGO1,AGO1-4,AGO2	0	0	0	1	0	0	0	4
MIMAT0000096	hsa-miR-98-5p	ENSG00000186104	CYP2R1	protein_coding	chr11	14901861	14901889	14901861	14901889	-	1	0	AGO1-4	0	0	0	1	0	0	0	4
MIMAT0000096	hsa-miR-98-5p	ENSG00000110693	SOX6	protein_coding	chr11	15988088	15988094	15988088	15988116	-	7	0	AGO1-4,AGO2	0	0	0	1	0	1	1	5
MIMAT0000096	hsa-miR-98-5p	ENSG00000110693	SOX6	protein_coding	chr11	16340143	16340171	16340143	16340171	-	1	0	AGO2	0	0	0	1	0	0	0	5
MIMAT0000096	hsa-miR-98-5p	ENSG00000179119	SPTY2D1	protein_coding	chr11	18630486	18630491	18630486	18630491	-	4	0	AGO2	1	0	0	0	0	0	0	7
MIMAT0000096	hsa-miR-98-5p	ENSG00000198168	SVIP	protein_coding	chr11	22844351	22844356	22844351	22844356	-	6	0	AGO1-4,AGO2	1	0	1	0	0	0	0	6
MIMAT0000096	hsa-miR-98-5p	ENSG00000205213	LGR4	protein_coding	chr11	27387939	27387945	27387938	27387966	-	24	0	AGO1,AGO1-4,AGO2	1	0	1	1	1	1	1	7
MIMAT0000096	hsa-miR-98-5p	ENSG00000205213	LGR4	protein_coding	chr11	27406988	27407016	27406988	27407016	-	5	0	AGO1-4,AGO2	0	0	0	1	0	0	0	7
MIMAT0000096	hsa-miR-98-5p	ENSG00000085063	CD59	protein_coding	chr11	33724846	33724853	33724846	33724853	-	1	0	AGO1-4	1	0	0	0	0	0	0	13
MIMAT0000096	hsa-miR-98-5p	ENSG00000085063	CD59	protein_coding	chr11	33728061	33728067	33728061	33728067	-	26	0	AGO1,AGO1-4,AGO2,AGO3	1	0	0	0	0	0	0	13
MIMAT0000096	hsa-miR-98-5p	ENSG00000110436	SLC1A2	protein_coding	chr11	35279559	35279564	35279559	35279564	-	1	0	AGO2	1	0	0	0	0	0	0	6
MIMAT0000096	hsa-miR-98-5p	ENSG00000175104	TRAF6	protein_coding	chr11	36511117	36511122	36511117	36511122	-	1	0	AGO2	1	0	0	0	0	0	0	5
MIMAT0000096	hsa-miR-98-5p	ENSG00000175274	TP53I11	protein_coding	chr11	44956177	44956182	44956177	44956182	-	6	0	AGO1-4	1	0	0	0	0	0	0	6
MIMAT0000096	hsa-miR-98-5p	ENSG00000149187	CELF1	protein_coding	chr11	47492501	47492507	47492501	47492507	-	8	0	AGO1-4,AGO2	0	0	0	0	0	1	1	7
MIMAT0000096	hsa-miR-98-5p	ENSG00000109920	FNBP4	protein_coding	chr11	47738495	47738500	47738495	47738500	-	4	0	AGO1-4,AGO2	1	0	0	0	0	0	0	4
MIMAT0000096	hsa-miR-98-5p	ENSG00000030066	NUP160	protein_coding	chr11	47861410	47861416	47861409	47861432	-	20	2	AGO1,AGO1-4,AGO2	0	0	1	0	1	0	0	3
MIMAT0000096	hsa-miR-98-5p	ENSG00000134817	APLNR	protein_coding	chr11	57001148	57001153	57001148	57001153	-	1	0	AGO1-4	1	0	0	0	0	0	0	5
MIMAT0000096	hsa-miR-98-5p	ENSG00000197629	MPEG1	protein_coding	chr11	58976887	58976894	58976887	58976894	-	1	0	AGO2	1	0	0	0	0	0	0	5
MIMAT0000096	hsa-miR-98-5p	ENSG00000166889	PATL1	protein_coding	chr11	59405304	59405311	59405304	59405311	-	7	0	AGO1-4,AGO2	1	0	0	0	0	0	0	7
MIMAT0000096	hsa-miR-98-5p	ENSG00000166889	PATL1	protein_coding	chr11	59405836	59405841	59405836	59405841	-	8	0	AGO1,AGO1-4,AGO2	1	0	0	0	0	0	0	7
MIMAT0000096	hsa-miR-98-5p	ENSG00000149532	CPSF7	protein_coding	chr11	61171401	61171406	61171401	61171406	-	4	0	AGO1-4,AGO2	1	0	0	0	0	0	0	5
MIMAT0000096	hsa-miR-98-5p	ENSG00000011347	SYT7	protein_coding	chr11	61283476	61283482	61283475	61283503	-	1	0	AGO1-4	1	0	0	1	1	1	1	5
MIMAT0000096	hsa-miR-98-5p	ENSG00000011347	SYT7	protein_coding	chr11	61291963	61291991	61291963	61291991	-	3	0	AGO1-4	0	0	0	1	0	0	0	5
MIMAT0000096	hsa-miR-98-5p	ENSG00000149485	FADS1	protein_coding	chr11	61567636	61567641	61567636	61567641	-	4	0	AGO1-4	1	0	0	0	0	0	0	5
MIMAT0000096	hsa-miR-98-5p	ENSG00000221968	FADS3	protein_coding	chr11	61641295	61641301	61641294	61641322	-	2	0	AGO1-4,AGO2	0	0	0	1	0	0	1	8
MIMAT0000096	hsa-miR-98-5p	ENSG00000221968	FADS3	protein_coding	chr11	61644384	61644412	61644384	61644412	-	5	0	AGO1-4,AGO2	0	0	0	1	0	0	0	8
MIMAT0000096	hsa-miR-98-5p	ENSG00000221968	FADS3	protein_coding	chr11	61646840	61646868	61646840	61646868	-	8	0	AGO1-4,AGO2	0	0	0	1	0	0	0	8
MIMAT0000096	hsa-miR-98-5p	ENSG00000149541	B3GAT3	protein_coding	chr11	62382792	62382798	62382791	62382812	-	1	0	AGO1-4	1	0	0	0	1	0	1	1
MIMAT0000096	hsa-miR-98-5p	ENSG00000089597	GANAB	protein_coding	chr11	62392639	62392645	62392638	62392657	-	8	0	AGO1-4,AGO2	1	0	0	0	1	0	0	5
MIMAT0000096	hsa-miR-98-5p	ENSG00000168569	TMEM223	protein_coding	chr11	62557796	62557801	62557796	62557801	-	1	0	AGO1-4	1	0	0	0	0	0	0	2
MIMAT0000096	hsa-miR-98-5p	ENSG00000168067	MAP4K2	protein_coding	chr11	64570036	64570064	64570036	64570064	-	3	0	AGO1-4,AGO2	0	0	0	1	0	0	0	1
MIMAT0000096	hsa-miR-98-5p	ENSG00000162241	SLC25A45	protein_coding	chr11	65142878	65142883	65142878	65142883	-	1	0	AGO2	1	0	0	0	0	0	0	6
MIMAT0000096	hsa-miR-98-5p	ENSG00000175573	C11orf68	protein_coding	chr11	65684601	65684606	65684601	65684606	-	1	0	AGO2	1	0	0	0	0	0	0	7
MIMAT0000096	hsa-miR-98-5p	ENSG00000175376	EIF1AD	protein_coding	chr11	65764840	65764845	65764840	65764845	-	14	0	AGO1,AGO1-4,AGO2	1	0	0	0	0	0	0	4
MIMAT0000096	hsa-miR-98-5p	ENSG00000174684	B4GAT1	protein_coding	chr11	66113267	66113273	66113266	66113294	-	10	0	AGO1-4,AGO2	1	0	0	1	1	1	1	4
MIMAT0000096	hsa-miR-98-5p	ENSG00000174684	B4GAT1	protein_coding	chr11	66113319	66113324	66113318	66113346	-	10	0	AGO1-4,AGO2	1	0	0	1	0	0	0	4
MIMAT0000096	hsa-miR-98-5p	ENSG00000174080	CTSF	protein_coding	chr11	66331285	66331290	66331285	66331290	-	1	0	AGO2	1	0	0	0	0	0	0	6
MIMAT0000096	hsa-miR-98-5p	ENSG00000162105	SHANK2	protein_coding	chr11	70317545	70317550	70317545	70317550	-	2	0	AGO1-4	1	0	1	0	0	0	0	5
MIMAT0000096	hsa-miR-98-5p	ENSG00000110200	ANAPC15	protein_coding	chr11	71820694	71820699	71820693	71820699	-	3	0	AGO1-4,AGO2	1	0	0	0	0	1	0	3
MIMAT0000096	hsa-miR-98-5p	ENSG00000162129	CLPB	protein_coding	chr11	72004285	72004290	72004285	72004290	-	1	0	AGO1	1	0	0	0	0	0	0	2
MIMAT0000096	hsa-miR-98-5p	ENSG00000186642	PDE2A	protein_coding	chr11	72292402	72292430	72292402	72292430	-	2	0	AGO1-4,AGO2	0	0	0	1	0	0	0	10
MIMAT0000096	hsa-miR-98-5p	ENSG00000165434	PGM2L1	protein_coding	chr11	74043553	74043558	74043552	74043558	-	21	0	AGO1-4,AGO2	1	0	0	0	0	1	1	4
MIMAT0000096	hsa-miR-98-5p	ENSG00000165434	PGM2L1	protein_coding	chr11	74043615	74043621	74043614	74043635	-	14	0	AGO1,AGO1-4,AGO2	1	0	0	0	1	1	1	4
MIMAT0000096	hsa-miR-98-5p	ENSG00000175538	KCNE3	protein_coding	chr11	74167451	74167458	74167450	74167478	-	2	0	AGO2	1	0	0	1	1	0	0	4
MIMAT0000096	hsa-miR-98-5p	ENSG00000175536	LIPT2	protein_coding	chr11	74202992	74202998	74202991	74203017	-	8	0	AGO1-4,AGO2	0	0	0	0	1	1	1	3
MIMAT0000096	hsa-miR-98-5p	ENSG00000149269	PAK1	protein_coding	chr11	77033224	77033230	77033223	77033251	-	1	0	AGO2	1	0	0	1	1	1	1	2
MIMAT0000096	hsa-miR-98-5p	ENSG00000048649	RSF1	protein_coding	chr11	77375634	77375640	77375634	77375640	-	1	0	AGO1-4	0	0	0	0	0	0	1	7
MIMAT0000096	hsa-miR-98-5p	ENSG00000151364	KCTD14	protein_coding	chr11	77726952	77726958	77726951	77726971	-	1	0	AGO2	1	0	1	0	1	0	0	8
MIMAT0000096	hsa-miR-98-5p	ENSG00000188997	KCTD21	protein_coding	chr11	77882360	77882366	77882359	77882387	-	11	0	AGO1,AGO1-4,AGO2	1	0	1	1	1	1	1	3
MIMAT0000096	hsa-miR-98-5p	ENSG00000033327	GAB2	protein_coding	chr11	77927475	77927481	77927475	77927482	-	1	0	AGO2	1	0	1	0	0	0	0	4
MIMAT0000096	hsa-miR-98-5p	ENSG00000033327	GAB2	protein_coding	chr11	77929902	77929908	77929902	77929908	-	1	0	AGO1-4	1	0	1	0	0	0	1	4
MIMAT0000096	hsa-miR-98-5p	ENSG00000137513	NARS2	protein_coding	chr11	78147470	78147477	78147469	78147490	-	7	0	AGO1,AGO2	1	0	0	0	1	0	0	4
MIMAT0000096	hsa-miR-98-5p	ENSG00000174804	FZD4	protein_coding	chr11	86657150	86657156	86657149	86657177	-	5	0	AGO1-4,AGO2	1	0	0	1	1	1	1	7
MIMAT0000096	hsa-miR-98-5p	ENSG00000174804	FZD4	protein_coding	chr11	86663286	86663314	86663286	86663314	-	4	0	AGO1-4,AGO2	0	0	0	1	0	0	0	7
MIMAT0000096	hsa-miR-98-5p	ENSG00000109861	CTSC	protein_coding	chr11	88058912	88058917	88058911	88058939	-	2	0	AGO2	1	0	1	1	0	0	0	7
MIMAT0000096	hsa-miR-98-5p	ENSG00000109861	CTSC	protein_coding	chr11	88059419	88059425	88059418	88059446	-	3	0	AGO1-4,AGO2	1	0	1	1	0	0	1	7
MIMAT0000096	hsa-miR-98-5p	ENSG00000149212	SESN3	protein_coding	chr11	94901719	94901726	94901719	94901747	-	8	0	AGO1,AGO1-4,AGO2	0	0	0	1	0	0	1	5
MIMAT0000096	hsa-miR-98-5p	ENSG00000087053	MTMR2	protein_coding	chr11	95566398	95566403	95566398	95566403	-	1	0	AGO1-4	1	0	0	0	0	0	0	7
MIMAT0000096	hsa-miR-98-5p	ENSG00000196611	MMP1	protein_coding	chr11	102661010	102661015	102661009	102661037	-	6	0	AGO1-4,AGO2	1	0	0	1	1	0	0	8
MIMAT0000096	hsa-miR-98-5p	ENSG00000170903	MSANTD4	protein_coding	chr11	105879752	105879757	105879752	105879757	-	8	0	AGO1,AGO1-4,AGO2	1	0	1	0	0	0	0	8
MIMAT0000096	hsa-miR-98-5p	ENSG00000170903	MSANTD4	protein_coding	chr11	105879848	105879853	105879848	105879853	-	2	0	AGO2	1	0	1	0	0	0	0	8
MIMAT0000096	hsa-miR-98-5p	ENSG00000137710	RDX	protein_coding	chr11	110101614	110101620	110101613	110101641	-	18	0	AGO1,AGO1-4,AGO2	1	0	1	1	1	1	1	5
MIMAT0000096	hsa-miR-98-5p	ENSG00000186318	BACE1	protein_coding	chr11	117158764	117158771	117158764	117158771	-	1	0	AGO1-4	1	0	0	0	0	0	0	8
MIMAT0000096	hsa-miR-98-5p	ENSG00000186174	BCL9L	protein_coding	chr11	118768839	118768844	118768839	118768844	-	4	0	AGO1-4,AGO2	1	0	0	0	0	0	0	11
MIMAT0000096	hsa-miR-98-5p	ENSG00000137700	SLC37A4	protein_coding	chr11	118895181	118895186	118895181	118895186	-	9	0	AGO1-4,AGO2	1	0	0	0	0	0	0	2
MIMAT0000096	hsa-miR-98-5p	ENSG00000149428	HYOU1	protein_coding	chr11	118915673	118915678	118915673	118915678	-	8	0	AGO1-4,AGO2	1	0	0	0	0	0	0	5
MIMAT0000096	hsa-miR-98-5p	ENSG00000149428	HYOU1	protein_coding	chr11	118916120	118916125	118916120	118916125	-	2	0	AGO1-4	1	0	0	0	0	0	0	5
MIMAT0000096	hsa-miR-98-5p	ENSG00000172269	DPAGT1	protein_coding	chr11	118967682	118967687	118967681	118967709	-	5	0	AGO1-4,AGO2	1	0	0	1	0	0	0	3
MIMAT0000096	hsa-miR-98-5p	ENSG00000172269	DPAGT1	protein_coding	chr11	118971429	118971457	118971429	118971457	-	7	0	AGO1-4,AGO2	0	0	0	1	0	0	0	3
MIMAT0000096	hsa-miR-98-5p	ENSG00000166261	ZNF202	protein_coding	chr11	123596571	123596576	123596571	123596578	-	3	0	AGO2	1	0	1	0	0	0	0	3
MIMAT0000096	hsa-miR-98-5p	ENSG00000174370	C11orf45	protein_coding	chr11	128769739	128769744	128769739	128769744	-	1	0	AGO2	1	0	0	0	0	0	0	6
MIMAT0000096	hsa-miR-98-5p	ENSG00000134917	ADAMTS8	protein_coding	chr11	130275076	130275082	130275075	130275103	-	1	0	AGO2	1	0	1	1	1	1	1	8
MIMAT0000096	hsa-miR-98-5p	ENSG00000148985	PGAP2	protein_coding	chr11	3845228	3845248	3845220	3845248	+	5	0	AGO1-4,AGO2	0	0	0	1	1	0	0	1
MIMAT0000096	hsa-miR-98-5p	ENSG00000166402	TUB	protein_coding	chr11	8126519	8126524	8126519	8126524	+	1	0	AGO1	1	0	0	0	0	0	0	7
MIMAT0000096	hsa-miR-98-5p	ENSG00000148926	ADM	protein_coding	chr11	10328841	10328848	10328841	10328848	+	16	0	AGO1-4,AGO2	1	0	0	0	0	0	0	4
MIMAT0000096	hsa-miR-98-5p	ENSG00000170242	USP47	protein_coding	chr11	11978159	11978164	11978137	11978165	+	17	0	AGO1,AGO1-4,AGO2	1	0	0	1	0	1	1	6
MIMAT0000096	hsa-miR-98-5p	ENSG00000187079	TEAD1	protein_coding	chr11	12965386	12965393	12965386	12965393	+	2	0	AGO2	1	0	0	0	0	0	0	8
MIMAT0000096	hsa-miR-98-5p	ENSG00000129159	KCNC1	protein_coding	chr11	17795271	17795277	17795251	17795278	+	3	0	AGO1-4,AGO2	0	0	0	0	1	1	1	3
MIMAT0000096	hsa-miR-98-5p	ENSG00000049449	RCN1	protein_coding	chr11	32126130	32126135	32126130	32126136	+	3	0	AGO1-4	1	0	0	0	0	0	1	5
MIMAT0000096	hsa-miR-98-5p	ENSG00000285283	AL035078.4	protein_coding	chr11	32126130	32126135	32126130	32126136	+	3	0	AGO1-4	1	0	0	0	0	0	1	0
MIMAT0000096	hsa-miR-98-5p	ENSG00000026508	CD44	protein_coding	chr11	35253091	35253096	35253091	35253096	+	3	0	AGO1-4,AGO2	1	0	0	0	0	0	0	9
MIMAT0000096	hsa-miR-98-5p	ENSG00000166349	RAG1	protein_coding	chr11	36600991	36600996	36600969	36600997	+	2	0	AGO2	1	0	0	1	0	0	1	6
MIMAT0000096	hsa-miR-98-5p	ENSG00000166352	C11orf74	protein_coding	chr11	36654873	36654895	36654873	36654895	+	4	0	AGO1-4,AGO2	0	0	0	0	1	0	0	5
MIMAT0000096	hsa-miR-98-5p	ENSG00000166181	API5	protein_coding	chr11	43365464	43365471	43365464	43365471	+	7	0	AGO1,AGO2	1	0	0	0	0	0	0	7
MIMAT0000096	hsa-miR-98-5p	ENSG00000052841	TTC17	protein_coding	chr11	43400833	43400861	43400833	43400861	+	19	0	AGO1-4,AGO2	0	0	0	1	0	0	0	7
MIMAT0000096	hsa-miR-98-5p	ENSG00000181830	SLC35C1	protein_coding	chr11	45833740	45833746	45833727	45833747	+	2	0	AGO1-4,AGO2	1	0	0	0	1	0	0	10
MIMAT0000096	hsa-miR-98-5p	ENSG00000121671	CRY2	protein_coding	chr11	45903933	45903939	45903919	45903940	+	28	0	AGO1,AGO1-4,AGO2	1	0	0	0	1	1	1	9
MIMAT0000096	hsa-miR-98-5p	ENSG00000165915	SLC39A13	protein_coding	chr11	47437168	47437173	47437168	47437173	+	2	0	AGO2	1	0	0	0	0	0	0	8
MIMAT0000096	hsa-miR-98-5p	ENSG00000149131	SERPING1	protein_coding	chr11	57382083	57382089	57382083	57382089	+	1	0	AGO1-4	1	0	0	0	0	0	0	16
MIMAT0000096	hsa-miR-98-5p	ENSG00000172409	CLP1	protein_coding	chr11	57427203	57427231	57427203	57427231	+	8	0	AGO1,AGO2	0	0	0	1	0	0	0	3
MIMAT0000096	hsa-miR-98-5p	ENSG00000172409	CLP1	protein_coding	chr11	57429039	57429045	57429018	57429046	+	16	0	AGO1,AGO1-4,AGO2	1	0	1	1	1	1	1	3
MIMAT0000096	hsa-miR-98-5p	ENSG00000110042	DTX4	protein_coding	chr11	58973958	58973963	58973936	58973964	+	2	0	AGO1-4,AGO2	1	0	0	1	0	1	1	4
MIMAT0000096	hsa-miR-98-5p	ENSG00000166900	STX3	protein_coding	chr11	59568663	59568669	59568642	59568670	+	25	0	AGO1-4,AGO2	1	0	1	1	1	1	1	6
MIMAT0000096	hsa-miR-98-5p	ENSG00000166927	MS4A7	protein_coding	chr11	60163392	60163397	60163370	60163398	+	1	0	AGO1-4	1	0	1	1	1	0	0	5
MIMAT0000096	hsa-miR-98-5p	ENSG00000149483	TMEM138	protein_coding	chr11	61136393	61136399	61136380	61136400	+	4	4	AGO1-4,AGO2	1	0	1	0	1	0	0	3
MIMAT0000096	hsa-miR-98-5p	ENSG00000134780	DAGLA	protein_coding	chr11	61496444	61496466	61496438	61496472	+	1	0	AGO1-4	0	0	0	2	0	0	0	2
MIMAT0000096	hsa-miR-98-5p	ENSG00000168496	FEN1	protein_coding	chr11	61563993	61563998	61563993	61563998	+	5	0	AGO1,AGO1-4,AGO2	1	0	0	0	0	0	0	6
MIMAT0000096	hsa-miR-98-5p	ENSG00000134824	FADS2	protein_coding	chr11	61633458	61633464	61633458	61633464	+	2	1	AGO1-4	1	0	0	0	0	0	0	2
MIMAT0000096	hsa-miR-98-5p	ENSG00000134824	FADS2	protein_coding	chr11	61634415	61634420	61634415	61634420	+	3	0	AGO1-4,AGO2	1	0	0	0	0	0	0	2
MIMAT0000096	hsa-miR-98-5p	ENSG00000162222	TTC9C	protein_coding	chr11	62503002	62503008	62502981	62503009	+	9	0	AGO1-4,AGO2,AGO3	0	0	0	1	0	0	1	4
MIMAT0000096	hsa-miR-98-5p	ENSG00000162222	TTC9C	protein_coding	chr11	62505949	62505954	62505949	62505954	+	2	0	AGO1-4,AGO2	1	0	0	0	0	0	0	4
MIMAT0000096	hsa-miR-98-5p	ENSG00000184999	SLC22A10	protein_coding	chr11	63057422	63057442	63057422	63057442	+	1	0	AGO1-4	0	0	0	0	1	0	0	4
MIMAT0000096	hsa-miR-98-5p	ENSG00000168005	SPINDOC	protein_coding	chr11	63594994	63595000	63594980	63595001	+	4	0	AGO1-4,AGO2	1	0	0	0	1	1	1	2
MIMAT0000096	hsa-miR-98-5p	ENSG00000168005	SPINDOC	protein_coding	chr11	63595055	63595060	63595053	63595061	+	5	0	AGO1-4,AGO2	1	0	0	0	0	1	0	2
MIMAT0000096	hsa-miR-98-5p	ENSG00000110583	NAA40	protein_coding	chr11	63722827	63722832	63722827	63722832	+	1	0	AGO2	1	0	0	0	0	0	0	5
MIMAT0000096	hsa-miR-98-5p	ENSG00000110583	NAA40	protein_coding	chr11	63723852	63723857	63723852	63723857	+	2	0	AGO1-4,AGO2	1	0	0	0	0	0	0	5
MIMAT0000096	hsa-miR-98-5p	ENSG00000173264	GPR137	protein_coding	chr11	64056919	64056925	64056905	64056926	+	5	0	AGO1-4,AGO2	1	0	0	0	1	1	1	1
MIMAT0000096	hsa-miR-98-5p	ENSG00000110025	SNX15	protein_coding	chr11	64807338	64807344	64807338	64807344	+	1	0	AGO2	1	0	0	0	0	0	0	7
MIMAT0000096	hsa-miR-98-5p	ENSG00000273003	ARL2-SNX15	protein_coding	chr11	64807338	64807344	64807338	64807344	+	1	0	AGO2	1	0	0	0	0	0	0	5
MIMAT0000096	hsa-miR-98-5p	ENSG00000149809	TM7SF2	protein_coding	chr11	64883390	64883396	64883390	64883396	+	6	0	AGO1-4,AGO2	0	0	1	0	0	0	0	7
MIMAT0000096	hsa-miR-98-5p	ENSG00000133884	DPF2	protein_coding	chr11	65120068	65120074	65120054	65120075	+	4	0	AGO1,AGO1-4	1	0	0	0	1	1	1	4
MIMAT0000096	hsa-miR-98-5p	ENSG00000126391	FRMD8	protein_coding	chr11	65179813	65179818	65179813	65179818	+	3	0	AGO1-4,AGO2	1	0	0	0	0	0	0	4
MIMAT0000096	hsa-miR-98-5p	ENSG00000175115	PACS1	protein_coding	chr11	66012069	66012074	66012069	66012074	+	4	0	AGO2	1	0	0	0	0	0	0	8
MIMAT0000096	hsa-miR-98-5p	ENSG00000174903	RAB1B	protein_coding	chr11	66043778	66043783	66043778	66043783	+	2	0	AGO1-4	1	0	0	0	0	0	0	1
MIMAT0000096	hsa-miR-98-5p	ENSG00000254986	DPP3	protein_coding	chr11	66276838	66276844	66276824	66276845	+	9	0	AGO1-4,AGO2	1	0	0	0	1	1	1	4
MIMAT0000096	hsa-miR-98-5p	ENSG00000173621	LRFN4	protein_coding	chr11	66627770	66627775	66627770	66627776	+	2	0	AGO1-4,AGO2	1	0	0	0	0	1	1	6
MIMAT0000096	hsa-miR-98-5p	ENSG00000172613	RAD9A	protein_coding	chr11	67165283	67165289	67165267	67165290	+	11	0	AGO1-4,AGO2,AGO3	1	0	1	0	1	0	0	2
MIMAT0000096	hsa-miR-98-5p	ENSG00000175634	RPS6KB2	protein_coding	chr11	67198949	67198968	67198940	67198968	+	8	0	AGO1,AGO1-4,AGO2	0	0	0	1	1	0	0	2
MIMAT0000096	hsa-miR-98-5p	ENSG00000175634	RPS6KB2	protein_coding	chr11	67200870	67200889	67200861	67200889	+	3	0	AGO1-4	0	0	0	1	1	0	0	2
MIMAT0000096	hsa-miR-98-5p	ENSG00000175634	RPS6KB2	protein_coding	chr11	67202517	67202531	67202503	67202537	+	2	0	AGO2	0	0	0	2	1	0	0	2
MIMAT0000096	hsa-miR-98-5p	ENSG00000110092	CCND1	protein_coding	chr11	69468264	69468269	69468242	69468270	+	34	0	AGO1,AGO1-4,AGO2,AGO3	1	0	0	1	0	1	1	10
MIMAT0000096	hsa-miR-98-5p	ENSG00000110092	CCND1	protein_coding	chr11	69468923	69468928	69468901	69468929	+	15	0	AGO1-4,AGO2	1	0	0	1	0	0	0	10
MIMAT0000096	hsa-miR-98-5p	ENSG00000131626	PPFIA1	protein_coding	chr11	70176318	70176339	70176318	70176339	+	9	0	AGO1-4,AGO2	0	0	0	0	1	0	0	1
MIMAT0000096	hsa-miR-98-5p	ENSG00000077514	POLD3	protein_coding	chr11	74352541	74352548	74352541	74352548	+	6	0	AGO1-4,AGO2	1	0	0	0	0	0	0	5
MIMAT0000096	hsa-miR-98-5p	ENSG00000078124	ACER3	protein_coding	chr11	76637616	76637637	76637616	76637637	+	3	0	AGO1-4,AGO2	0	0	0	0	1	0	0	0
MIMAT0000096	hsa-miR-98-5p	ENSG00000078124	ACER3	protein_coding	chr11	76734716	76734722	76734702	76734723	+	1	0	AGO2	0	0	0	0	1	0	1	0
MIMAT0000096	hsa-miR-98-5p	ENSG00000151365	THRSP	protein_coding	chr11	77778835	77778841	77778814	77778842	+	1	0	AGO1-4	1	0	1	1	1	0	0	6
MIMAT0000096	hsa-miR-98-5p	ENSG00000171204	TMEM126B	protein_coding	chr11	85345605	85345626	85345605	85345626	+	1	2	AGO2	0	0	0	0	1	0	0	4
MIMAT0000096	hsa-miR-98-5p	ENSG00000166575	TMEM135	protein_coding	chr11	87034494	87034500	87034473	87034501	+	16	0	AGO1,AGO1-4,AGO2	1	0	1	1	1	0	1	7
MIMAT0000096	hsa-miR-98-5p	ENSG00000168876	ANKRD49	protein_coding	chr11	94231647	94231653	94231626	94231654	+	8	0	AGO1,AGO1-4,AGO2	0	0	1	1	1	0	0	5
MIMAT0000096	hsa-miR-98-5p	ENSG00000168876	ANKRD49	protein_coding	chr11	94232354	94232360	94232333	94232361	+	12	0	AGO1-4,AGO2	1	0	1	1	1	1	0	5
MIMAT0000096	hsa-miR-98-5p	ENSG00000196371	FUT4	protein_coding	chr11	94279554	94279559	94279554	94279559	+	1	0	AGO2	1	0	1	0	0	0	0	8
MIMAT0000096	hsa-miR-98-5p	ENSG00000196371	FUT4	protein_coding	chr11	94280655	94280660	94280655	94280660	+	3	0	AGO1-4,AGO2	1	0	1	0	0	0	0	8
MIMAT0000096	hsa-miR-98-5p	ENSG00000166025	AMOTL1	protein_coding	chr11	94605491	94605496	94605491	94605496	+	1	0	AGO1-4	1	0	0	0	0	0	0	8
MIMAT0000096	hsa-miR-98-5p	ENSG00000166025	AMOTL1	protein_coding	chr11	94605568	94605573	94605568	94605573	+	1	0	AGO1-4	1	0	0	0	0	0	0	8
MIMAT0000096	hsa-miR-98-5p	ENSG00000263465	SRSF8	protein_coding	chr11	94801704	94801709	94801704	94801709	+	4	0	AGO1,AGO1-4,AGO2	1	0	0	0	0	0	0	6
MIMAT0000096	hsa-miR-98-5p	ENSG00000263465	SRSF8	protein_coding	chr11	94803651	94803657	94803635	94803658	+	3	0	AGO1-4,AGO2	1	0	0	0	1	0	0	6
MIMAT0000096	hsa-miR-98-5p	ENSG00000149218	ENDOD1	protein_coding	chr11	94862951	94862956	94862951	94862956	+	1	0	AGO2	1	0	0	0	0	0	0	11
MIMAT0000096	hsa-miR-98-5p	ENSG00000166037	CEP57	protein_coding	chr11	95564458	95564463	95564458	95564463	+	3	0	AGO2	1	0	0	0	0	0	0	4
MIMAT0000096	hsa-miR-98-5p	ENSG00000137691	C11orf70	protein_coding	chr11	101953948	101953953	101953948	101953953	+	1	0	AGO2	1	0	0	0	0	0	0	7
MIMAT0000096	hsa-miR-98-5p	ENSG00000137693	YAP1	protein_coding	chr11	102103206	102103211	102103206	102103211	+	18	0	AGO1-4,AGO2	1	0	0	0	0	0	0	10
MIMAT0000096	hsa-miR-98-5p	ENSG00000149313	AASDHPPT	protein_coding	chr11	105967816	105967821	105967816	105967821	+	7	0	AGO1,AGO1-4,AGO2	1	0	1	0	0	0	0	2
MIMAT0000096	hsa-miR-98-5p	ENSG00000149313	AASDHPPT	protein_coding	chr11	105968094	105968099	105968094	105968099	+	14	0	AGO1,AGO1-4,AGO2	1	0	1	0	0	0	0	2
MIMAT0000096	hsa-miR-98-5p	ENSG00000179331	RAB39A	protein_coding	chr11	107833324	107833331	107833311	107833332	+	4	0	AGO1-4,AGO2	1	0	0	0	1	0	0	7
MIMAT0000096	hsa-miR-98-5p	ENSG00000149311	ATM	protein_coding	chr11	108239484	108239489	108239484	108239489	+	3	0	AGO1-4,AGO2	1	0	0	0	0	0	0	11
MIMAT0000096	hsa-miR-98-5p	ENSG00000150768	DLAT	protein_coding	chr11	111916602	111916630	111916602	111916630	+	7	2	AGO1,AGO1-4,AGO2	0	0	0	1	0	0	0	4
MIMAT0000096	hsa-miR-98-5p	ENSG00000150768	DLAT	protein_coding	chr11	111934001	111934006	111934001	111934006	+	8	0	AGO1,AGO2	1	0	0	0	0	0	0	4
MIMAT0000096	hsa-miR-98-5p	ENSG00000150776	NKAPD1	protein_coding	chr11	111955270	111955276	111955249	111955277	+	17	0	AGO1,AGO1-4,AGO2	1	0	1	1	1	1	1	3
MIMAT0000096	hsa-miR-98-5p	ENSG00000150787	PTS	protein_coding	chr11	112104574	112104595	112104574	112104595	+	1	0	AGO2	0	0	0	0	1	0	0	5
MIMAT0000096	hsa-miR-98-5p	ENSG00000118058	KMT2A	protein_coding	chr11	118321063	118321069	118321063	118321069	+	1	0	AGO1-4	0	0	1	0	0	0	0	9
MIMAT0000096	hsa-miR-98-5p	ENSG00000095139	ARCN1	protein_coding	chr11	118471721	118471726	118471721	118471726	+	12	0	AGO1,AGO1-4,AGO2	1	0	0	0	0	0	0	3
MIMAT0000096	hsa-miR-98-5p	ENSG00000110395	CBL	protein_coding	chr11	119173464	119173469	119173464	119173469	+	3	0	AGO1-4,AGO2	1	0	1	0	0	0	0	6
MIMAT0000096	hsa-miR-98-5p	ENSG00000110395	CBL	protein_coding	chr11	119173931	119173937	119173931	119173938	+	8	0	AGO1,AGO1-4,AGO2	1	0	1	0	0	1	1	6
MIMAT0000096	hsa-miR-98-5p	ENSG00000110395	CBL	protein_coding	chr11	119174819	119174824	119174819	119174824	+	1	0	AGO1	1	0	1	0	0	0	0	6
MIMAT0000096	hsa-miR-98-5p	ENSG00000196914	ARHGEF12	protein_coding	chr11	120359304	120359309	120359304	120359309	+	4	0	AGO1-4,AGO2	1	0	0	0	0	0	0	9
MIMAT0000096	hsa-miR-98-5p	ENSG00000023171	GRAMD1B	protein_coding	chr11	123465468	123465496	123465468	123465496	+	3	0	AGO2	0	0	0	1	0	0	0	8
MIMAT0000096	hsa-miR-98-5p	ENSG00000023171	GRAMD1B	protein_coding	chr11	123497636	123497664	123497636	123497664	+	1	0	AGO2	0	0	0	1	0	0	0	8
MIMAT0000096	hsa-miR-98-5p	ENSG00000149554	CHEK1	protein_coding	chr11	125505374	125505395	125505374	125505395	+	6	2	AGO1-4,AGO2	0	0	0	0	1	0	0	7
MIMAT0000096	hsa-miR-98-5p	ENSG00000149554	CHEK1	protein_coding	chr11	125526225	125526246	125526225	125526246	+	1	0	AGO2	0	0	0	0	1	0	0	7
MIMAT0000096	hsa-miR-98-5p	ENSG00000110074	FOXRED1	protein_coding	chr11	126143273	126143294	126143273	126143294	+	2	0	AGO1-4,AGO2	0	0	0	0	1	0	0	4
MIMAT0000096	hsa-miR-98-5p	ENSG00000151502	VPS26B	protein_coding	chr11	134115985	134115991	134115985	134115991	+	1	0	AGO1-4	1	0	0	0	0	0	1	5
MIMAT0000096	hsa-miR-98-5p	ENSG00000073614	KDM5A	protein_coding	chr12	393536	393541	393536	393541	-	3	0	AGO1-4,AGO2	1	0	0	0	0	0	0	4
MIMAT0000096	hsa-miR-98-5p	ENSG00000047621	C12orf4	protein_coding	chr12	4598149	4598155	4598148	4598170	-	8	0	AGO1,AGO2	1	0	1	0	1	0	0	4
MIMAT0000096	hsa-miR-98-5p	ENSG00000111642	CHD4	protein_coding	chr12	6679406	6679412	6679405	6679433	-	12	5	AGO1-4,AGO2	1	0	0	1	1	1	1	4
MIMAT0000096	hsa-miR-98-5p	ENSG00000139178	C1RL	protein_coding	chr12	7248748	7248754	7248748	7248754	-	1	0	AGO2	1	0	0	0	0	0	0	17
MIMAT0000096	hsa-miR-98-5p	ENSG00000059804	SLC2A3	protein_coding	chr12	8073227	8073232	8073227	8073232	-	9	0	AGO1-4	1	0	0	0	0	0	0	4
MIMAT0000096	hsa-miR-98-5p	ENSG00000173391	OLR1	protein_coding	chr12	10312163	10312168	10312162	10312168	-	1	0	AGO2	1	0	0	0	0	1	1	6
MIMAT0000096	hsa-miR-98-5p	ENSG00000111196	MAGOHB	protein_coding	chr12	10756822	10756827	10756822	10756827	-	1	0	AGO1-4	1	0	0	0	0	0	0	7
MIMAT0000096	hsa-miR-98-5p	ENSG00000070018	LRP6	protein_coding	chr12	12272755	12272760	12272754	12272777	-	2	0	AGO1,AGO2	1	0	0	0	1	0	0	6
MIMAT0000096	hsa-miR-98-5p	ENSG00000111266	DUSP16	protein_coding	chr12	12628901	12628907	12628900	12628919	-	10	0	AGO1-4,AGO2	1	0	1	0	1	0	0	7
MIMAT0000096	hsa-miR-98-5p	ENSG00000111266	DUSP16	protein_coding	chr12	12630724	12630731	12630724	12630752	-	7	0	AGO1-4,AGO2	0	0	0	1	0	0	1	7
MIMAT0000096	hsa-miR-98-5p	ENSG00000060982	BCAT1	protein_coding	chr12	24964512	24964518	24964511	24964539	-	5	5	AGO1,AGO2	1	0	1	1	1	0	1	9
MIMAT0000096	hsa-miR-98-5p	ENSG00000060982	BCAT1	protein_coding	chr12	24985767	24985795	24985767	24985795	-	1	0	AGO1-4	0	0	0	1	0	0	0	9
MIMAT0000096	hsa-miR-98-5p	ENSG00000133703	KRAS	protein_coding	chr12	25359578	25359583	25359578	25359583	-	3	0	AGO2,AGO3	1	0	0	0	0	0	0	6
MIMAT0000096	hsa-miR-98-5p	ENSG00000087502	ERGIC2	protein_coding	chr12	29491631	29491637	29491631	29491637	-	7	0	AGO1,AGO1-4,AGO2	0	0	1	0	0	0	1	8
MIMAT0000096	hsa-miR-98-5p	ENSG00000110888	CAPRIN2	protein_coding	chr12	30887948	30887976	30887948	30887976	-	3	0	AGO1,AGO2	0	0	0	1	0	0	0	5
MIMAT0000096	hsa-miR-98-5p	ENSG00000170456	DENND5B	protein_coding	chr12	31539639	31539645	31539639	31539645	-	2	0	AGO1-4,AGO2	1	0	1	0	0	0	0	5
MIMAT0000096	hsa-miR-98-5p	ENSG00000151233	GXYLT1	protein_coding	chr12	42480609	42480615	42480608	42480636	-	9	0	AGO1-4,AGO2	1	0	1	1	1	0	1	4
MIMAT0000096	hsa-miR-98-5p	ENSG00000151233	GXYLT1	protein_coding	chr12	42481250	42481255	42481249	42481277	-	21	0	AGO1,AGO1-4,AGO2	1	0	1	1	0	0	1	4
MIMAT0000096	hsa-miR-98-5p	ENSG00000015153	YAF2	protein_coding	chr12	42552837	42552842	42552836	42552857	-	7	0	AGO1,AGO2	1	0	0	0	1	0	1	10
MIMAT0000096	hsa-miR-98-5p	ENSG00000129317	PUS7L	protein_coding	chr12	44122638	44122662	44122638	44122666	-	1	0	AGO2	0	0	0	1	1	0	0	3
MIMAT0000096	hsa-miR-98-5p	ENSG00000129317	PUS7L	protein_coding	chr12	44123641	44123646	44123641	44123648	-	1	0	AGO2	1	0	1	0	0	0	0	3
MIMAT0000096	hsa-miR-98-5p	ENSG00000129317	PUS7L	protein_coding	chr12	44123677	44123682	44123676	44123704	-	1	0	AGO1-4	1	0	1	1	0	0	0	3
MIMAT0000096	hsa-miR-98-5p	ENSG00000129317	PUS7L	protein_coding	chr12	44148573	44148601	44148573	44148601	-	1	0	AGO1-4	0	0	0	1	0	0	0	3
MIMAT0000096	hsa-miR-98-5p	ENSG00000185610	DBX2	protein_coding	chr12	45409989	45409994	45409989	45409994	-	1	0	AGO2	1	0	0	0	0	0	0	4
MIMAT0000096	hsa-miR-98-5p	ENSG00000111371	SLC38A1	protein_coding	chr12	46578657	46578662	46578657	46578662	-	2	0	AGO1-4,AGO2	1	0	0	0	0	0	0	9
MIMAT0000096	hsa-miR-98-5p	ENSG00000167528	ZNF641	protein_coding	chr12	48733961	48733967	48733961	48733967	-	3	0	AGO1-4,AGO2	0	0	0	0	0	1	1	10
MIMAT0000096	hsa-miR-98-5p	ENSG00000181418	DDN	protein_coding	chr12	49389031	49389037	49389030	49389051	-	1	0	AGO2	1	0	0	0	1	0	1	2
MIMAT0000096	hsa-miR-98-5p	ENSG00000167548	KMT2D	protein_coding	chr12	49414883	49414889	49414882	49414910	-	26	0	AGO1,AGO1-4,AGO2	1	0	0	1	1	1	1	8
MIMAT0000096	hsa-miR-98-5p	ENSG00000167548	KMT2D	protein_coding	chr12	49435139	49435167	49435139	49435167	-	12	0	AGO1-4,AGO2	0	0	0	1	0	0	0	8
MIMAT0000096	hsa-miR-98-5p	ENSG00000161791	FMNL3	protein_coding	chr12	50034579	50034586	50034579	50034586	-	1	0	AGO2	1	0	0	0	0	0	0	6
MIMAT0000096	hsa-miR-98-5p	ENSG00000110911	SLC11A2	protein_coding	chr12	51380977	51380983	51380977	51380983	-	2	0	AGO1-4	1	0	0	0	0	0	0	4
MIMAT0000096	hsa-miR-98-5p	ENSG00000110925	CSRNP2	protein_coding	chr12	51456260	51456265	51456260	51456265	-	1	0	AGO2	1	0	0	0	0	0	0	5
MIMAT0000096	hsa-miR-98-5p	ENSG00000170545	SMAGP	protein_coding	chr12	51639245	51639250	51639245	51639250	-	3	0	AGO1-4,AGO2	1	0	0	0	0	0	0	10
MIMAT0000096	hsa-miR-98-5p	ENSG00000261308	FIGNL2	protein_coding	chr12	52211739	52211745	52211738	52211761	-	5	0	AGO1-4	1	0	0	0	1	0	0	3
MIMAT0000096	hsa-miR-98-5p	ENSG00000261308	FIGNL2	protein_coding	chr12	52211814	52211820	52211813	52211836	-	5	0	AGO1-4	1	0	0	0	1	0	0	3
MIMAT0000096	hsa-miR-98-5p	ENSG00000261308	FIGNL2	protein_coding	chr12	52211990	52212011	52211990	52212011	-	1	0	AGO1-4	0	0	0	0	1	0	0	3
MIMAT0000096	hsa-miR-98-5p	ENSG00000170653	ATF7	protein_coding	chr12	53909172	53909194	53909172	53909194	-	2	0	AGO2	0	0	0	0	1	0	0	10
MIMAT0000096	hsa-miR-98-5p	ENSG00000170653	ATF7	protein_coding	chr12	53910197	53910202	53910197	53910202	-	2	0	AGO1-4	1	0	0	0	0	0	0	10
MIMAT0000096	hsa-miR-98-5p	ENSG00000135390	ATP5MC2	protein_coding	chr12	54059028	54059033	54059028	54059033	-	22	6	AGO1,AGO1-4,AGO2	1	0	0	0	0	0	0	3
MIMAT0000096	hsa-miR-98-5p	ENSG00000123415	SMUG1	protein_coding	chr12	54575580	54575586	54575579	54575607	-	7	0	AGO1-4,AGO2	1	0	0	1	1	0	1	2
MIMAT0000096	hsa-miR-98-5p	ENSG00000094916	CBX5	protein_coding	chr12	54626231	54626237	54626230	54626258	-	14	3	AGO1,AGO1-4,AGO2,AGO3	0	0	1	1	0	0	1	4
MIMAT0000096	hsa-miR-98-5p	ENSG00000094916	CBX5	protein_coding	chr12	54628765	54628771	54628764	54628792	-	40	0	AGO1,AGO1-4,AGO2,AGO3,AGO4	0	0	1	1	0	1	1	4
MIMAT0000096	hsa-miR-98-5p	ENSG00000094916	CBX5	protein_coding	chr12	54633473	54633478	54633472	54633500	-	7	0	AGO1,AGO1-4,AGO2	0	0	1	1	0	1	0	4
MIMAT0000096	hsa-miR-98-5p	ENSG00000139645	ANKRD52	protein_coding	chr12	56633284	56633290	56633284	56633290	-	14	0	AGO1-4,AGO2	1	0	0	0	0	0	0	4
MIMAT0000096	hsa-miR-98-5p	ENSG00000139645	ANKRD52	protein_coding	chr12	56633719	56633725	56633719	56633725	-	13	0	AGO1-4,AGO2	1	0	0	0	0	0	0	4
MIMAT0000096	hsa-miR-98-5p	ENSG00000139645	ANKRD52	protein_coding	chr12	56635147	56635152	56635147	56635152	-	18	0	AGO1,AGO1-4,AGO2	1	0	0	0	0	0	0	4
MIMAT0000096	hsa-miR-98-5p	ENSG00000139645	ANKRD52	protein_coding	chr12	56635462	56635467	56635461	56635467	-	17	0	AGO1,AGO1-4,AGO2	1	0	0	0	0	1	1	4
MIMAT0000096	hsa-miR-98-5p	ENSG00000062485	CS	protein_coding	chr12	56669790	56669818	56669790	56669818	-	20	1	AGO1,AGO1-4,AGO2	0	0	0	1	0	0	0	6
MIMAT0000096	hsa-miR-98-5p	ENSG00000166860	ZBTB39	protein_coding	chr12	57395202	57395208	57395201	57395229	-	3	0	AGO1,AGO1-4	1	0	0	1	1	1	1	5
MIMAT0000096	hsa-miR-98-5p	ENSG00000166860	ZBTB39	protein_coding	chr12	57396358	57396363	57396357	57396385	-	24	0	AGO1,AGO1-4,AGO2,AGO3	1	0	0	1	0	0	0	5
MIMAT0000096	hsa-miR-98-5p	ENSG00000166881	NEMP1	protein_coding	chr12	57451947	57451953	57451946	57451974	-	16	0	AGO1-4,AGO2,AGO3	1	0	0	1	1	1	1	4
MIMAT0000096	hsa-miR-98-5p	ENSG00000166881	NEMP1	protein_coding	chr12	57457914	57457942	57457914	57457942	-	3	0	AGO1,AGO2	0	0	0	1	0	0	0	4
MIMAT0000096	hsa-miR-98-5p	ENSG00000139263	LRIG3	protein_coding	chr12	59266315	59266321	59266314	59266335	-	33	0	AGO1,AGO1-4,AGO2,AGO4	1	0	1	0	1	1	1	7
MIMAT0000096	hsa-miR-98-5p	ENSG00000177990	DPY19L2	protein_coding	chr12	63953827	63953832	63953827	63953832	-	1	0	AGO2	1	0	0	0	0	0	0	8
MIMAT0000096	hsa-miR-98-5p	ENSG00000135677	GNS	protein_coding	chr12	65108741	65108746	65108740	65108746	-	9	0	AGO1-4,AGO2	1	0	0	0	0	1	1	5
MIMAT0000096	hsa-miR-98-5p	ENSG00000135678	CPM	protein_coding	chr12	69245013	69245041	69245013	69245041	-	1	0	AGO2	0	0	0	1	0	0	0	1
MIMAT0000096	hsa-miR-98-5p	ENSG00000135678	CPM	protein_coding	chr12	69249108	69249136	69249108	69249136	-	2	0	AGO2	0	0	0	1	0	0	0	1
MIMAT0000096	hsa-miR-98-5p	ENSG00000166006	KCNC2	protein_coding	chr12	75434314	75434319	75434313	75434333	-	1	0	AGO2	1	0	1	0	1	1	1	3
MIMAT0000096	hsa-miR-98-5p	ENSG00000187109	NAP1L1	protein_coding	chr12	76439336	76439342	76439335	76439363	-	1	0	AGO1-4	0	0	1	1	1	0	0	7
MIMAT0000096	hsa-miR-98-5p	ENSG00000187109	NAP1L1	protein_coding	chr12	76440591	76440596	76440590	76440618	-	6	0	AGO1,AGO1-4,AGO2	1	0	1	1	0	1	1	7
MIMAT0000096	hsa-miR-98-5p	ENSG00000187109	NAP1L1	protein_coding	chr12	76440839	76440844	76440838	76440866	-	8	0	AGO1-4,AGO2	1	0	1	1	0	0	0	7
MIMAT0000096	hsa-miR-98-5p	ENSG00000187109	NAP1L1	protein_coding	chr12	76441002	76441008	76441001	76441029	-	53	0	AGO1,AGO1-4,AGO2,AGO3,AGO4	1	0	1	1	1	1	1	7
MIMAT0000096	hsa-miR-98-5p	ENSG00000165891	E2F7	protein_coding	chr12	77416498	77416503	77416498	77416503	-	4	0	AGO1,AGO1-4,AGO2	1	0	0	0	0	0	0	3
MIMAT0000096	hsa-miR-98-5p	ENSG00000165891	E2F7	protein_coding	chr12	77416663	77416668	77416663	77416668	-	1	0	AGO1-4	1	0	0	0	0	0	0	3
MIMAT0000096	hsa-miR-98-5p	ENSG00000177425	PAWR	protein_coding	chr12	79979509	79979515	79979508	79979536	-	1	0	AGO1-4	0	0	1	1	0	0	0	7
MIMAT0000096	hsa-miR-98-5p	ENSG00000177425	PAWR	protein_coding	chr12	79981470	79981475	79981469	79981497	-	1	0	AGO2	0	0	1	1	0	0	0	7
MIMAT0000096	hsa-miR-98-5p	ENSG00000072041	SLC6A15	protein_coding	chr12	85255104	85255109	85255103	85255125	-	2	0	AGO2	1	0	0	0	1	1	1	5
MIMAT0000096	hsa-miR-98-5p	ENSG00000198707	CEP290	protein_coding	chr12	88529727	88529732	88529726	88529754	-	6	0	AGO1-4,AGO2	0	0	1	1	0	0	0	5
MIMAT0000096	hsa-miR-98-5p	ENSG00000198707	CEP290	protein_coding	chr12	88529844	88529849	88529843	88529871	-	3	0	AGO1-4,AGO2	0	0	1	1	0	0	0	5
MIMAT0000096	hsa-miR-98-5p	ENSG00000139318	DUSP6	protein_coding	chr12	89742093	89742098	89742092	89742113	-	15	0	AGO1-4,AGO2	1	0	1	0	1	0	0	8
MIMAT0000096	hsa-miR-98-5p	ENSG00000139323	POC1B	protein_coding	chr12	89814519	89814524	89814519	89814524	-	1	0	AGO1-4	1	0	0	0	0	0	0	7
MIMAT0000096	hsa-miR-98-5p	ENSG00000257594	GALNT4	protein_coding	chr12	89915883	89915888	89915882	89915888	-	8	0	AGO1,AGO1-4,AGO2	1	0	0	0	0	0	1	9
MIMAT0000096	hsa-miR-98-5p	ENSG00000259075	POC1B-GALNT4	protein_coding	chr12	89915883	89915888	89915882	89915888	-	8	0	AGO1,AGO1-4,AGO2	1	0	0	0	0	0	1	9
MIMAT0000096	hsa-miR-98-5p	ENSG00000070961	ATP2B1	protein_coding	chr12	89984807	89984813	89984806	89984834	-	19	0	AGO1,AGO1-4,AGO2	1	0	1	1	1	1	1	6
MIMAT0000096	hsa-miR-98-5p	ENSG00000011465	DCN	protein_coding	chr12	91539183	91539189	91539182	91539203	-	1	0	AGO1-4	1	0	1	0	1	0	0	11
MIMAT0000096	hsa-miR-98-5p	ENSG00000102189	EEA1	protein_coding	chr12	93167172	93167178	93167171	93167198	-	8	0	AGO1-4,AGO2	1	0	0	0	1	1	1	6
MIMAT0000096	hsa-miR-98-5p	ENSG00000180263	FGD6	protein_coding	chr12	95474698	95474703	95474697	95474725	-	5	0	AGO1-4	1	0	1	1	0	0	0	10
MIMAT0000096	hsa-miR-98-5p	ENSG00000180263	FGD6	protein_coding	chr12	95474758	95474764	95474757	95474785	-	15	0	AGO1-4,AGO2	1	0	1	1	1	1	1	10
MIMAT0000096	hsa-miR-98-5p	ENSG00000180263	FGD6	protein_coding	chr12	95603348	95603376	95603348	95603376	-	3	0	AGO1-4,AGO2	0	0	0	1	0	0	0	10
MIMAT0000096	hsa-miR-98-5p	ENSG00000136014	USP44	protein_coding	chr12	95910362	95910367	95910361	95910389	-	2	0	AGO2	0	0	1	1	0	0	1	6
MIMAT0000096	hsa-miR-98-5p	ENSG00000136014	USP44	protein_coding	chr12	95911711	95911716	95911694	95911738	-	2	0	AGO2	1	0	1	2	0	0	1	6
MIMAT0000096	hsa-miR-98-5p	ENSG00000136014	USP44	protein_coding	chr12	95927286	95927314	95927286	95927314	-	8	0	AGO2	0	0	0	1	0	0	0	6
MIMAT0000096	hsa-miR-98-5p	ENSG00000074527	NTN4	protein_coding	chr12	96052553	96052558	96052553	96052558	-	5	0	AGO1-4,AGO2	1	0	0	0	0	0	0	12
MIMAT0000096	hsa-miR-98-5p	ENSG00000111670	GNPTAB	protein_coding	chr12	102140913	102140919	102140912	102140933	-	9	0	AGO1-4,AGO2	1	0	1	0	1	1	1	4
MIMAT0000096	hsa-miR-98-5p	ENSG00000017427	IGF1	protein_coding	chr12	102794968	102794974	102794967	102794974	-	1	0	AGO1-4	1	0	0	0	0	0	1	8
MIMAT0000096	hsa-miR-98-5p	ENSG00000111696	NT5DC3	protein_coding	chr12	104166756	104166761	104166756	104166761	-	3	0	AGO1-4,AGO2	1	0	0	0	0	0	0	11
MIMAT0000096	hsa-miR-98-5p	ENSG00000136052	SLC41A2	protein_coding	chr12	105197607	105197612	105197607	105197612	-	2	0	AGO2	0	0	1	0	0	0	0	8
MIMAT0000096	hsa-miR-98-5p	ENSG00000136052	SLC41A2	protein_coding	chr12	105197854	105197860	105197854	105197860	-	1	0	AGO1-4	0	0	1	0	0	0	0	8
MIMAT0000096	hsa-miR-98-5p	ENSG00000136010	ALDH1L2	protein_coding	chr12	105414897	105414903	105414897	105414903	-	4	0	AGO1-4,AGO2	0	0	1	0	0	0	0	7
MIMAT0000096	hsa-miR-98-5p	ENSG00000136010	ALDH1L2	protein_coding	chr12	105415397	105415403	105415396	105415417	-	2	0	AGO1-4,AGO2	0	0	1	0	1	0	0	7
MIMAT0000096	hsa-miR-98-5p	ENSG00000136044	APPL2	protein_coding	chr12	105568044	105568050	105568043	105568064	-	2	0	AGO1-4	1	0	1	0	1	0	0	10
MIMAT0000096	hsa-miR-98-5p	ENSG00000074590	NUAK1	protein_coding	chr12	106460501	106460506	106460501	106460506	-	2	0	AGO1-4,AGO2	1	0	0	0	0	0	0	7
MIMAT0000096	hsa-miR-98-5p	ENSG00000084112	SSH1	protein_coding	chr12	109181329	109181335	109181329	109181335	-	15	0	AGO1-4,AGO2	1	0	0	0	0	1	1	7
MIMAT0000096	hsa-miR-98-5p	ENSG00000110906	KCTD10	protein_coding	chr12	109888096	109888102	109888096	109888102	-	3	0	AGO1-4,AGO2	1	0	0	0	0	0	1	8
MIMAT0000096	hsa-miR-98-5p	ENSG00000139436	GIT2	protein_coding	chr12	110368068	110368073	110368068	110368073	-	2	0	AGO1-4,AGO2	1	0	0	0	0	0	0	8
MIMAT0000096	hsa-miR-98-5p	ENSG00000196850	PPTC7	protein_coding	chr12	110973322	110973327	110973321	110973327	-	6	0	AGO1-4,AGO2	1	0	0	0	0	1	1	5
MIMAT0000096	hsa-miR-98-5p	ENSG00000173064	HECTD4	protein_coding	chr12	112598415	112598421	112598415	112598421	-	4	0	AGO1-4	1	0	0	0	0	1	1	6
MIMAT0000096	hsa-miR-98-5p	ENSG00000173064	HECTD4	protein_coding	chr12	112599555	112599560	112599555	112599560	-	1	3	AGO2	1	0	0	0	0	0	0	6
MIMAT0000096	hsa-miR-98-5p	ENSG00000122965	RBM19	protein_coding	chr12	114259924	114259930	114259923	114259946	-	10	1	AGO1-4,AGO2	1	0	1	0	1	0	0	8
MIMAT0000096	hsa-miR-98-5p	ENSG00000123066	MED13L	protein_coding	chr12	116398350	116398355	116398350	116398355	-	14	0	AGO1,AGO1-4,AGO2	1	0	0	0	0	0	0	5
MIMAT0000096	hsa-miR-98-5p	ENSG00000111412	C12orf49	protein_coding	chr12	117154073	117154079	117154072	117154093	-	10	0	AGO1,AGO1-4,AGO2	1	0	1	0	1	0	0	3
MIMAT0000096	hsa-miR-98-5p	ENSG00000135108	FBXO21	protein_coding	chr12	117579993	117579999	117579993	117579999	-	1	0	AGO1-4	0	0	0	0	0	0	1	4
MIMAT0000096	hsa-miR-98-5p	ENSG00000176834	VSIG10	protein_coding	chr12	118503782	118503787	118503782	118503787	-	2	0	AGO2	1	0	0	0	0	0	0	7
MIMAT0000096	hsa-miR-98-5p	ENSG00000089094	KDM2B	protein_coding	chr12	121867390	121867395	121867389	121867409	-	2	0	AGO1-4,AGO2	1	0	0	0	1	0	0	6
MIMAT0000096	hsa-miR-98-5p	ENSG00000184047	DIABLO	protein_coding	chr12	122692661	122692666	122692661	122692666	-	16	0	AGO1,AGO1-4,AGO2	1	0	0	0	0	0	0	3
MIMAT0000096	hsa-miR-98-5p	ENSG00000256861	AC048338.1	protein_coding	chr12	122692661	122692666	122692661	122692666	-	16	0	AGO1,AGO1-4,AGO2	1	0	0	0	0	0	0	1
MIMAT0000096	hsa-miR-98-5p	ENSG00000284934	DIABLO	protein_coding	chr12	122692661	122692666	122692661	122692666	-	16	0	AGO1,AGO1-4,AGO2	1	0	0	0	0	0	0	0
MIMAT0000096	hsa-miR-98-5p	ENSG00000139719	VPS33A	protein_coding	chr12	122716746	122716752	122716745	122716773	-	25	0	AGO1,AGO1-4,AGO2	1	0	1	1	1	0	0	5
MIMAT0000096	hsa-miR-98-5p	ENSG00000139719	VPS33A	protein_coding	chr12	122726957	122726985	122726957	122726985	-	4	0	AGO1-4,AGO2	0	0	0	1	0	0	0	5
MIMAT0000096	hsa-miR-98-5p	ENSG00000256861	AC048338.1	protein_coding	chr12	122726957	122726985	122726957	122726985	-	4	0	AGO1-4,AGO2	0	0	0	1	0	0	0	1
MIMAT0000096	hsa-miR-98-5p	ENSG00000139722	VPS37B	protein_coding	chr12	123350055	123350060	123350055	123350060	-	5	0	AGO1-4,AGO2	1	0	0	0	0	0	0	8
MIMAT0000096	hsa-miR-98-5p	ENSG00000150967	ABCB9	protein_coding	chr12	123413549	123413555	123413548	123413569	-	3	0	AGO1-4,AGO2	1	0	1	0	1	1	1	2
MIMAT0000096	hsa-miR-98-5p	ENSG00000139697	SBNO1	protein_coding	chr12	123774158	123774164	123774157	123774185	-	6	0	AGO1-4,AGO2	0	0	0	1	0	1	1	4
MIMAT0000096	hsa-miR-98-5p	ENSG00000177084	POLE	protein_coding	chr12	133201333	133201361	133201333	133201361	-	1	0	AGO1-4	0	0	0	1	0	0	0	5
MIMAT0000096	hsa-miR-98-5p	ENSG00000177084	POLE	protein_coding	chr12	133219132	133219160	133219132	133219160	-	8	0	AGO1-4,AGO2	0	0	0	1	0	0	0	5
MIMAT0000096	hsa-miR-98-5p	ENSG00000196458	ZNF605	protein_coding	chr12	133498880	133498887	133498879	133498900	-	3	0	AGO1-4,AGO2	1	0	0	0	1	0	0	6
MIMAT0000096	hsa-miR-98-5p	ENSG00000082805	ERC1	protein_coding	chr12	1601432	1601437	1601432	1601437	+	1	0	AGO1-4	1	0	1	0	0	0	0	7
MIMAT0000096	hsa-miR-98-5p	ENSG00000082805	ERC1	protein_coding	chr12	1602299	1602304	1602299	1602304	+	8	0	AGO1,AGO2,AGO3	1	0	1	0	0	0	0	7
MIMAT0000096	hsa-miR-98-5p	ENSG00000006831	ADIPOR2	protein_coding	chr12	1895421	1895426	1895399	1895427	+	26	2	AGO1,AGO1-4,AGO2	1	0	0	1	0	1	1	8
MIMAT0000096	hsa-miR-98-5p	ENSG00000006831	ADIPOR2	protein_coding	chr12	1896467	1896472	1896445	1896473	+	4	0	AGO1-4,AGO2	1	0	0	1	0	0	0	8
MIMAT0000096	hsa-miR-98-5p	ENSG00000011105	TSPAN9	protein_coding	chr12	3393388	3393393	3393388	3393393	+	1	0	AGO1-4	1	0	0	0	0	0	0	9
MIMAT0000096	hsa-miR-98-5p	ENSG00000118971	CCND2	protein_coding	chr12	4411158	4411163	4411136	4411164	+	18	0	AGO1,AGO1-4,AGO2	1	0	1	1	0	1	1	9
MIMAT0000096	hsa-miR-98-5p	ENSG00000118971	CCND2	protein_coding	chr12	4411225	4411230	4411203	4411231	+	16	0	AGO1-4,AGO2	1	0	1	1	0	1	1	9
MIMAT0000096	hsa-miR-98-5p	ENSG00000118971	CCND2	protein_coding	chr12	4412603	4412608	4412581	4412609	+	13	0	AGO1,AGO2	1	0	1	1	0	0	0	9
MIMAT0000096	hsa-miR-98-5p	ENSG00000118971	CCND2	protein_coding	chr12	4414088	4414093	4414066	4414094	+	19	0	AGO1,AGO1-4,AGO2	1	0	1	1	0	1	1	9
MIMAT0000096	hsa-miR-98-5p	ENSG00000008323	PLEKHG6	protein_coding	chr12	6436479	6436507	6436479	6436507	+	1	0	AGO2	0	0	0	1	0	0	0	3
MIMAT0000096	hsa-miR-98-5p	ENSG00000008323	PLEKHG6	protein_coding	chr12	6437396	6437402	6437375	6437403	+	3	0	AGO1-4	1	0	1	1	1	1	1	3
MIMAT0000096	hsa-miR-98-5p	ENSG00000010626	LRRC23	protein_coding	chr12	7015645	7015673	7015645	7015673	+	2	0	AGO1-4,AGO2	0	0	0	1	0	0	0	6
MIMAT0000096	hsa-miR-98-5p	ENSG00000166532	RIMKLB	protein_coding	chr12	8928497	8928502	8928497	8928502	+	5	0	AGO1-4,AGO2	1	0	1	0	0	0	0	11
MIMAT0000096	hsa-miR-98-5p	ENSG00000171681	ATF7IP	protein_coding	chr12	14651339	14651344	14651326	14651345	+	9	0	AGO1,AGO1-4,AGO2	1	0	0	0	1	0	0	6
MIMAT0000096	hsa-miR-98-5p	ENSG00000246705	H2AFJ	protein_coding	chr12	14929334	14929339	14929312	14929340	+	2	0	AGO1-4	1	0	1	1	0	0	0	4
MIMAT0000096	hsa-miR-98-5p	ENSG00000111711	GOLT1B	protein_coding	chr12	21670278	21670284	21670264	21670285	+	12	0	AGO1-4,AGO2	1	0	1	0	1	1	1	6
MIMAT0000096	hsa-miR-98-5p	ENSG00000111711	GOLT1B	protein_coding	chr12	21671062	21671067	21671062	21671068	+	20	0	AGO1,AGO1-4,AGO2	1	0	1	0	0	1	0	6
MIMAT0000096	hsa-miR-98-5p	ENSG00000111726	CMAS	protein_coding	chr12	22208169	22208188	22208169	22208188	+	12	0	AGO1-4,AGO2	0	0	0	0	1	0	0	1
MIMAT0000096	hsa-miR-98-5p	ENSG00000139163	ETNK1	protein_coding	chr12	22778877	22778883	22778877	22778883	+	3	0	AGO1-4,AGO2	0	0	1	0	0	0	0	5
MIMAT0000096	hsa-miR-98-5p	ENSG00000139163	ETNK1	protein_coding	chr12	22839570	22839576	22839557	22839577	+	10	0	AGO1-4,AGO2	1	0	0	0	1	1	1	5
MIMAT0000096	hsa-miR-98-5p	ENSG00000139163	ETNK1	protein_coding	chr12	22843153	22843158	22843153	22843158	+	30	0	AGO1,AGO1-4,AGO2,AGO3	1	0	0	0	0	0	0	5
MIMAT0000096	hsa-miR-98-5p	ENSG00000123094	RASSF8	protein_coding	chr12	26148009	26148030	26148009	26148030	+	12	0	AGO1,AGO1-4,AGO2	0	0	0	0	1	0	0	8
MIMAT0000096	hsa-miR-98-5p	ENSG00000110841	PPFIBP1	protein_coding	chr12	27846589	27846594	27846589	27846594	+	2	0	AGO1-4,AGO2	1	0	0	0	0	0	0	13
MIMAT0000096	hsa-miR-98-5p	ENSG00000087448	KLHL42	protein_coding	chr12	27952780	27952785	27952780	27952785	+	6	0	AGO1-4,AGO2	1	0	0	0	0	0	0	7
MIMAT0000096	hsa-miR-98-5p	ENSG00000064763	FAR2	protein_coding	chr12	29486580	29486586	29486580	29486586	+	1	0	AGO2	0	0	1	0	0	0	0	5
MIMAT0000096	hsa-miR-98-5p	ENSG00000064763	FAR2	protein_coding	chr12	29486767	29486772	29486767	29486772	+	1	0	AGO2	1	0	1	0	0	0	0	5
MIMAT0000096	hsa-miR-98-5p	ENSG00000151746	BICD1	protein_coding	chr12	32530859	32530864	32530859	32530864	+	4	0	AGO2	1	0	0	0	0	0	0	7
MIMAT0000096	hsa-miR-98-5p	ENSG00000175548	ALG10B	protein_coding	chr12	38723048	38723053	38723048	38723053	+	2	0	AGO1-4	1	0	0	0	0	0	0	10
MIMAT0000096	hsa-miR-98-5p	ENSG00000177119	ANO6	protein_coding	chr12	45823621	45823626	45823621	45823626	+	1	0	AGO2	1	0	0	0	0	0	0	9
MIMAT0000096	hsa-miR-98-5p	ENSG00000177119	ANO6	protein_coding	chr12	45825110	45825115	45825110	45825115	+	2	0	AGO1-4,AGO2	1	0	0	0	0	0	0	9
MIMAT0000096	hsa-miR-98-5p	ENSG00000211584	SLC48A1	protein_coding	chr12	48173937	48173957	48173937	48173957	+	3	3	AGO1-4,AGO2	0	0	0	0	1	0	0	10
MIMAT0000096	hsa-miR-98-5p	ENSG00000110881	ASIC1	protein_coding	chr12	50475364	50475392	50475364	50475392	+	4	0	AGO1,AGO2	0	0	0	1	0	0	0	7
MIMAT0000096	hsa-miR-98-5p	ENSG00000110881	ASIC1	protein_coding	chr12	50477259	50477287	50477259	50477287	+	1	0	AGO2	0	0	0	1	0	0	0	7
MIMAT0000096	hsa-miR-98-5p	ENSG00000066117	SMARCD1	protein_coding	chr12	50480414	50480442	50480414	50480442	+	24	0	AGO1,AGO1-4,AGO2,AGO3	0	0	0	1	0	0	0	5
MIMAT0000096	hsa-miR-98-5p	ENSG00000066084	DIP2B	protein_coding	chr12	51068269	51068297	51068269	51068297	+	11	0	AGO1-4,AGO2	0	0	0	1	0	0	0	2
MIMAT0000096	hsa-miR-98-5p	ENSG00000066084	DIP2B	protein_coding	chr12	51138460	51138488	51138460	51138488	+	13	0	AGO1-4,AGO2	0	0	0	1	0	0	0	2
MIMAT0000096	hsa-miR-98-5p	ENSG00000183283	DAZAP2	protein_coding	chr12	51636426	51636431	51636426	51636431	+	6	0	AGO1-4,AGO2	1	0	0	0	0	0	0	4
MIMAT0000096	hsa-miR-98-5p	ENSG00000196876	SCN8A	protein_coding	chr12	52206185	52206192	52206185	52206192	+	5	0	AGO1-4,AGO2	0	0	0	0	0	0	1	7
MIMAT0000096	hsa-miR-98-5p	ENSG00000260415	SCN8A	protein_coding	chr12	52206185	52206192	52206185	52206192	+	5	0	AGO1-4,AGO2	0	0	0	0	0	0	1	0
MIMAT0000096	hsa-miR-98-5p	ENSG00000135503	ACVR1B	protein_coding	chr12	52387971	52387977	52387950	52387978	+	2	0	AGO1-4,AGO2	1	0	1	1	0	1	1	8
MIMAT0000096	hsa-miR-98-5p	ENSG00000135503	ACVR1B	protein_coding	chr12	52388089	52388094	52388067	52388095	+	10	0	AGO1,AGO1-4,AGO2	1	0	1	1	0	0	0	8
MIMAT0000096	hsa-miR-98-5p	ENSG00000135503	ACVR1B	protein_coding	chr12	52389439	52389444	52389437	52389445	+	5	0	AGO1,AGO1-4,AGO2	1	0	1	0	0	1	0	8
MIMAT0000096	hsa-miR-98-5p	ENSG00000135503	ACVR1B	protein_coding	chr12	52390749	52390754	52390727	52390755	+	31	0	AGO1,AGO1-4,AGO2,AGO3	1	0	1	1	0	1	0	8
MIMAT0000096	hsa-miR-98-5p	ENSG00000123358	NR4A1	protein_coding	chr12	52452640	52452660	52452640	52452660	+	20	2	AGO1,AGO1-4,AGO2	0	0	0	0	1	0	0	6
MIMAT0000096	hsa-miR-98-5p	ENSG00000135476	ESPL1	protein_coding	chr12	53680494	53680522	53680494	53680522	+	1	0	AGO2	0	0	0	1	0	0	0	5
MIMAT0000096	hsa-miR-98-5p	ENSG00000135476	ESPL1	protein_coding	chr12	53687303	53687309	53687282	53687310	+	31	0	AGO1,AGO1-4,AGO2,AGO3,AGO4	1	0	1	1	1	0	1	5
MIMAT0000096	hsa-miR-98-5p	ENSG00000185591	SP1	protein_coding	chr12	53809492	53809497	53809492	53809497	+	9	0	AGO1,AGO1-4,AGO2	1	0	0	0	0	0	0	12
MIMAT0000096	hsa-miR-98-5p	ENSG00000205352	PRR13	protein_coding	chr12	53839950	53839956	53839936	53839957	+	5	0	AGO1-4,AGO2	1	0	0	0	1	0	0	1
MIMAT0000096	hsa-miR-98-5p	ENSG00000205352	PRR13	protein_coding	chr12	53840354	53840359	53840354	53840359	+	6	0	AGO1,AGO1-4,AGO2	1	0	0	0	0	0	0	1
MIMAT0000096	hsa-miR-98-5p	ENSG00000197111	PCBP2	protein_coding	chr12	53854018	53854040	53854018	53854040	+	3	0	AGO1-4,AGO2	0	0	0	0	1	0	0	4
MIMAT0000096	hsa-miR-98-5p	ENSG00000139546	TARBP2	protein_coding	chr12	53899903	53899908	53899881	53899909	+	3	0	AGO1-4	0	0	1	1	0	0	1	6
MIMAT0000096	hsa-miR-98-5p	ENSG00000139546	TARBP2	protein_coding	chr12	53900035	53900041	53900014	53900042	+	15	1	AGO1-4,AGO2	1	0	1	1	1	0	1	6
MIMAT0000096	hsa-miR-98-5p	ENSG00000123388	HOXC11	protein_coding	chr12	54369744	54369750	54369730	54369751	+	7	0	AGO1,AGO1-4,AGO2	1	0	1	0	1	1	1	5
MIMAT0000096	hsa-miR-98-5p	ENSG00000180818	HOXC10	protein_coding	chr12	54383754	54383759	54383754	54383759	+	3	3	AGO1-4,AGO2	1	0	0	0	0	0	0	4
MIMAT0000096	hsa-miR-98-5p	ENSG00000172789	HOXC5	protein_coding	chr12	54428128	54428148	54428128	54428148	+	1	0	AGO2	0	0	0	0	1	0	0	7
MIMAT0000096	hsa-miR-98-5p	ENSG00000273049	AC012531.3	protein_coding	chr12	54428128	54428148	54428128	54428148	+	1	0	AGO2	0	0	0	0	1	0	0	0
MIMAT0000096	hsa-miR-98-5p	ENSG00000135486	HNRNPA1	protein_coding	chr12	54679770	54679776	54679770	54679776	+	6	0	AGO1-4,AGO2	0	0	0	0	0	0	1	4
MIMAT0000096	hsa-miR-98-5p	ENSG00000135441	BLOC1S1	protein_coding	chr12	56113424	56113430	56113408	56113431	+	2	0	AGO1-4	1	0	0	0	1	0	0	2
MIMAT0000096	hsa-miR-98-5p	ENSG00000139531	SUOX	protein_coding	chr12	56399208	56399214	56399191	56399215	+	6	0	AGO1,AGO2	1	0	1	0	1	0	0	6
MIMAT0000096	hsa-miR-98-5p	ENSG00000123411	IKZF4	protein_coding	chr12	56429670	56429675	56429670	56429675	+	1	0	AGO2	1	0	0	0	0	0	0	9
MIMAT0000096	hsa-miR-98-5p	ENSG00000170515	PA2G4	protein_coding	chr12	56507585	56507590	56507585	56507590	+	1	0	AGO2	1	0	0	0	0	0	0	3
MIMAT0000096	hsa-miR-98-5p	ENSG00000176422	SPRYD4	protein_coding	chr12	56863717	56863722	56863717	56863722	+	4	0	AGO1-4,AGO2	1	0	1	0	0	0	0	6
MIMAT0000096	hsa-miR-98-5p	ENSG00000176422	SPRYD4	protein_coding	chr12	56863790	56863796	56863775	56863797	+	15	0	AGO1,AGO1-4,AGO2,AGO3	1	0	1	0	1	1	1	6
MIMAT0000096	hsa-miR-98-5p	ENSG00000076067	RBMS2	protein_coding	chr12	56988607	56988613	56988607	56988614	+	17	0	AGO1-4,AGO2	0	0	0	0	0	1	1	11
MIMAT0000096	hsa-miR-98-5p	ENSG00000166986	MARS	protein_coding	chr12	57882849	57882870	57882849	57882870	+	29	0	AGO1,AGO1-4,AGO2	0	0	0	0	1	0	0	5
MIMAT0000096	hsa-miR-98-5p	ENSG00000166987	MBD6	protein_coding	chr12	57921309	57921331	57921309	57921331	+	10	0	AGO1-4,AGO2	0	0	0	0	1	0	0	8
MIMAT0000096	hsa-miR-98-5p	ENSG00000139266	2021-03-09	protein_coding	chr12	58152966	58152971	58152966	58152972	+	3	0	AGO1-4,AGO2	1	0	0	0	0	1	1	3
MIMAT0000096	hsa-miR-98-5p	ENSG00000061987	MON2	protein_coding	chr12	62987368	62987373	62987368	62987374	+	7	0	AGO1-4,AGO2	1	0	0	0	0	1	1	7
MIMAT0000096	hsa-miR-98-5p	ENSG00000196935	SRGAP1	protein_coding	chr12	64538232	64538239	64538219	64538239	+	4	0	AGO1-4,AGO2	0	0	0	0	1	0	1	8
MIMAT0000096	hsa-miR-98-5p	ENSG00000184575	XPOT	protein_coding	chr12	64843793	64843800	64843772	64843807	+	4	0	AGO1,AGO1-4,AGO2	0	0	0	2	0	0	1	4
MIMAT0000096	hsa-miR-98-5p	ENSG00000153179	RASSF3	protein_coding	chr12	65088909	65088914	65088909	65088914	+	9	0	AGO1-4,AGO2	1	0	0	0	0	0	0	8
MIMAT0000096	hsa-miR-98-5p	ENSG00000149948	HMGA2	protein_coding	chr12	66218734	66218755	66218734	66218755	+	7	0	AGO1-4,AGO2	0	0	0	0	1	0	0	11
MIMAT0000096	hsa-miR-98-5p	ENSG00000149948	HMGA2	protein_coding	chr12	66357093	66357099	66357078	66357100	+	18	0	AGO1-4,AGO2	1	0	1	0	1	1	1	11
MIMAT0000096	hsa-miR-98-5p	ENSG00000149948	HMGA2	protein_coding	chr12	66358179	66358184	66358179	66358185	+	22	0	AGO1-4,AGO2	1	0	1	0	0	1	1	11
MIMAT0000096	hsa-miR-98-5p	ENSG00000149948	HMGA2	protein_coding	chr12	66358328	66358334	66358314	66358335	+	26	0	AGO1,AGO1-4,AGO2	1	0	1	0	1	1	1	11
MIMAT0000096	hsa-miR-98-5p	ENSG00000149948	HMGA2	protein_coding	chr12	66358691	66358696	66358691	66358697	+	13	0	AGO1-4,AGO2	1	0	1	0	0	1	1	11
MIMAT0000096	hsa-miR-98-5p	ENSG00000149948	HMGA2	protein_coding	chr12	66358740	66358746	66358726	66358747	+	17	0	AGO1-4,AGO2	1	0	1	0	1	1	1	11
MIMAT0000096	hsa-miR-98-5p	ENSG00000149948	HMGA2	protein_coding	chr12	66359300	66359305	66359300	66359305	+	10	0	AGO1-4,AGO2	1	0	1	0	0	0	0	11
MIMAT0000096	hsa-miR-98-5p	ENSG00000149948	HMGA2	protein_coding	chr12	66359598	66359599	66359579	66359619	+	27	0	AGO1,AGO1-4,AGO2,AGO3	1	0	1	0	2	1	1	11
MIMAT0000096	hsa-miR-98-5p	ENSG00000149948	HMGA2	protein_coding	chr12	66359613	66359618	66359613	66359618	+	16	0	AGO1,AGO1-4,AGO2	1	0	1	0	0	0	0	11
MIMAT0000096	hsa-miR-98-5p	ENSG00000127334	DYRK2	protein_coding	chr12	68055631	68055636	68055609	68055637	+	10	0	AGO1,AGO2	1	0	1	1	1	1	1	8
MIMAT0000096	hsa-miR-98-5p	ENSG00000127334	DYRK2	protein_coding	chr12	68057169	68057175	68057148	68057176	+	1	0	AGO1-4	0	0	1	1	0	0	1	8
MIMAT0000096	hsa-miR-98-5p	ENSG00000166225	FRS2	protein_coding	chr12	69964197	69964225	69964197	69964225	+	9	0	AGO1-4,AGO2	0	0	0	1	0	0	0	5
MIMAT0000096	hsa-miR-98-5p	ENSG00000166225	FRS2	protein_coding	chr12	69968173	69968201	69968173	69968201	+	5	0	AGO1-4,AGO2	0	0	0	1	0	0	0	5
MIMAT0000096	hsa-miR-98-5p	ENSG00000166225	FRS2	protein_coding	chr12	69971805	69971810	69971783	69971811	+	24	0	AGO1,AGO1-4,AGO2,AGO3	1	0	0	1	0	1	1	5
MIMAT0000096	hsa-miR-98-5p	ENSG00000166226	CCT2	protein_coding	chr12	69981735	69981756	69981735	69981756	+	10	0	AGO1-4,AGO2	0	0	0	0	1	0	0	3
MIMAT0000096	hsa-miR-98-5p	ENSG00000127328	RAB3IP	protein_coding	chr12	70212590	70212595	70212590	70212595	+	1	0	AGO2	1	0	0	0	0	0	0	8
MIMAT0000096	hsa-miR-98-5p	ENSG00000127328	RAB3IP	protein_coding	chr12	70214127	70214133	70214127	70214133	+	1	0	AGO2	1	0	0	0	0	0	0	8
MIMAT0000096	hsa-miR-98-5p	ENSG00000111596	CNOT2	protein_coding	chr12	70739265	70739271	70739244	70739272	+	6	0	AGO1-4,AGO2	0	0	1	1	1	0	0	3
MIMAT0000096	hsa-miR-98-5p	ENSG00000111596	CNOT2	protein_coding	chr12	70739325	70739330	70739325	70739330	+	1	0	AGO1-4	0	0	1	0	0	0	0	3
MIMAT0000096	hsa-miR-98-5p	ENSG00000111596	CNOT2	protein_coding	chr12	70748483	70748488	70748468	70748489	+	2	0	AGO1-4,AGO2	1	0	0	0	1	1	1	3
MIMAT0000096	hsa-miR-98-5p	ENSG00000173451	THAP2	protein_coding	chr12	72071756	72071761	72071756	72071761	+	1	0	AGO2	1	0	0	0	0	0	0	6
MIMAT0000096	hsa-miR-98-5p	ENSG00000072657	TRHDE	protein_coding	chr12	73059176	73059199	73059171	73059199	+	1	0	AGO2	0	0	0	1	1	0	0	9
MIMAT0000096	hsa-miR-98-5p	ENSG00000253719	ATXN7L3B	protein_coding	chr12	74933655	74933661	74933655	74933661	+	17	0	AGO1-4,AGO2,AGO3	0	0	0	0	0	1	1	2
MIMAT0000096	hsa-miR-98-5p	ENSG00000067715	SYT1	protein_coding	chr12	79842965	79842970	79842943	79842971	+	3	0	AGO1-4,AGO2	1	0	0	1	0	1	1	5
MIMAT0000096	hsa-miR-98-5p	ENSG00000139324	TMTC3	protein_coding	chr12	88560145	88560168	88560140	88560168	+	20	1	AGO1,AGO1-4,AGO2	0	0	0	1	1	0	0	4
MIMAT0000096	hsa-miR-98-5p	ENSG00000139324	TMTC3	protein_coding	chr12	88591194	88591199	88591172	88591200	+	25	0	AGO1,AGO1-4,AGO2,AGO3	1	0	0	1	0	0	1	4
MIMAT0000096	hsa-miR-98-5p	ENSG00000173598	NUDT4	protein_coding	chr12	93796318	93796323	93796318	93796323	+	2	0	AGO1-4	1	0	0	0	0	0	0	6
MIMAT0000096	hsa-miR-98-5p	ENSG00000136040	PLXNC1	protein_coding	chr12	94700946	94700951	94700924	94700952	+	1	0	AGO1-4	0	0	1	1	0	0	0	7
MIMAT0000096	hsa-miR-98-5p	ENSG00000136040	PLXNC1	protein_coding	chr12	94700995	94701000	94700973	94701001	+	1	0	AGO1-4	0	0	1	1	0	1	0	7
MIMAT0000096	hsa-miR-98-5p	ENSG00000136040	PLXNC1	protein_coding	chr12	94701034	94701040	94701013	94701041	+	1	0	AGO1-4	0	0	1	1	0	1	1	7
MIMAT0000096	hsa-miR-98-5p	ENSG00000028203	VEZT	protein_coding	chr12	95676215	95676240	95676212	95676240	+	19	0	AGO1,AGO1-4,AGO2,AGO3	0	0	0	1	1	0	0	5
MIMAT0000096	hsa-miR-98-5p	ENSG00000028203	VEZT	protein_coding	chr12	95695358	95695364	95695347	95695365	+	15	0	AGO1,AGO1-4,AGO2	1	0	1	0	1	0	1	5
MIMAT0000096	hsa-miR-98-5p	ENSG00000120802	TMPO	protein_coding	chr12	98943309	98943315	98943309	98943315	+	15	0	AGO1,AGO1-4,AGO2	0	0	0	0	0	1	1	4
MIMAT0000096	hsa-miR-98-5p	ENSG00000120868	APAF1	protein_coding	chr12	99127279	99127284	99127279	99127284	+	1	0	AGO1-4	1	0	0	0	0	0	0	5
MIMAT0000096	hsa-miR-98-5p	ENSG00000136021	SCYL2	protein_coding	chr12	100735371	100735399	100735371	100735399	+	3	0	AGO1-4,AGO2	0	0	0	1	0	0	0	3
MIMAT0000096	hsa-miR-98-5p	ENSG00000136011	STAB2	protein_coding	chr12	104160229	104160234	104160207	104160235	+	1	0	AGO1-4	1	0	0	1	0	1	1	10
MIMAT0000096	hsa-miR-98-5p	ENSG00000111727	HCFC2	protein_coding	chr12	104498820	104498826	104498802	104498826	+	15	0	AGO1,AGO1-4,AGO2	0	0	0	0	1	0	1	10
MIMAT0000096	hsa-miR-98-5p	ENSG00000136051	WASHC4	protein_coding	chr12	105562820	105562825	105562820	105562825	+	3	0	AGO1-4,AGO2	1	0	0	0	0	0	0	11
MIMAT0000096	hsa-miR-98-5p	ENSG00000198855	FICD	protein_coding	chr12	108913360	108913365	108913346	108913366	+	2	0	AGO1-4,AGO2	1	0	0	0	1	0	0	7
MIMAT0000096	hsa-miR-98-5p	ENSG00000174437	ATP2A2	protein_coding	chr12	110780197	110780225	110780197	110780225	+	16	0	AGO1,AGO1-4,AGO2	0	0	0	1	0	0	0	4
MIMAT0000096	hsa-miR-98-5p	ENSG00000174437	ATP2A2	protein_coding	chr12	110784765	110784771	110784744	110784772	+	14	0	AGO1-4,AGO2	1	0	0	1	1	1	1	4
MIMAT0000096	hsa-miR-98-5p	ENSG00000111252	SH2B3	protein_coding	chr12	111886679	111886684	111886679	111886685	+	13	0	AGO1,AGO1-4,AGO2	1	0	0	0	0	1	1	5
MIMAT0000096	hsa-miR-98-5p	ENSG00000089248	ERP29	protein_coding	chr12	112460024	112460030	112460003	112460031	+	11	0	AGO1,AGO1-4,AGO2,AGO3	1	0	1	1	1	0	1	6
MIMAT0000096	hsa-miR-98-5p	ENSG00000089169	RPH3A	protein_coding	chr12	113334674	113334680	113334674	113334680	+	1	0	AGO2	1	0	0	0	0	0	0	2
MIMAT0000096	hsa-miR-98-5p	ENSG00000089127	OAS1	protein_coding	chr12	113355598	113355603	113355598	113355603	+	5	0	AGO2	1	0	0	0	0	0	0	7
MIMAT0000096	hsa-miR-98-5p	ENSG00000174989	FBXW8	protein_coding	chr12	117466363	117466368	117466363	117466368	+	1	0	AGO1-4	1	0	0	0	0	0	0	6
MIMAT0000096	hsa-miR-98-5p	ENSG00000111707	SUDS3	protein_coding	chr12	118854840	118854845	118854840	118854845	+	5	0	AGO1,AGO1-4,AGO2	1	0	0	0	0	0	0	4
MIMAT0000096	hsa-miR-98-5p	ENSG00000135127	BICDL1	protein_coding	chr12	120437576	120437597	120437576	120437597	+	4	0	AGO1,AGO1-4	0	0	0	0	1	0	0	4
MIMAT0000096	hsa-miR-98-5p	ENSG00000110917	MLEC	protein_coding	chr12	121137662	121137667	121137662	121137667	+	3	0	AGO1-4,AGO2	1	0	0	0	0	0	0	8
MIMAT0000096	hsa-miR-98-5p	ENSG00000135124	P2RX4	protein_coding	chr12	121666559	121666565	121666559	121666565	+	8	0	AGO1-4,AGO2	0	0	0	0	0	0	1	6
MIMAT0000096	hsa-miR-98-5p	ENSG00000110987	BCL7A	protein_coding	chr12	122498768	122498773	122498768	122498774	+	7	0	AGO1,AGO1-4,AGO2	1	0	0	0	0	1	1	4
MIMAT0000096	hsa-miR-98-5p	ENSG00000175727	MLXIP	protein_coding	chr12	122627572	122627578	122627572	122627578	+	1	0	AGO2	1	0	1	0	0	0	0	12
MIMAT0000096	hsa-miR-98-5p	ENSG00000175727	MLXIP	protein_coding	chr12	122627636	122627641	122627636	122627641	+	8	0	AGO1-4,AGO2	1	0	1	0	0	0	0	12
MIMAT0000096	hsa-miR-98-5p	ENSG00000175727	MLXIP	protein_coding	chr12	122628365	122628371	122628348	122628372	+	12	0	AGO1-4,AGO2	1	0	1	0	1	0	1	12
MIMAT0000096	hsa-miR-98-5p	ENSG00000111325	OGFOD2	protein_coding	chr12	123464529	123464535	123464516	123464536	+	1	0	AGO2	1	0	0	0	1	0	0	5
MIMAT0000096	hsa-miR-98-5p	ENSG00000185344	ATP6V0A2	protein_coding	chr12	124242719	124242724	124242719	124242724	+	3	0	AGO1-4,AGO2	1	0	0	0	0	0	0	6
MIMAT0000096	hsa-miR-98-5p	ENSG00000061936	SFSWAP	protein_coding	chr12	132210063	132210091	132210063	132210091	+	12	0	AGO1,AGO1-4,AGO2	0	0	0	1	0	0	0	4
MIMAT0000096	hsa-miR-98-5p	ENSG00000256223	ZNF10	protein_coding	chr12	133735668	133735674	133735647	133735675	+	10	0	AGO1,AGO1-4,AGO2	1	0	1	1	1	1	1	6
MIMAT0000096	hsa-miR-98-5p	ENSG00000090612	ZNF268	protein_coding	chr12	133783100	133783106	133783100	133783106	+	1	0	AGO1	0	0	1	0	0	0	0	7
MIMAT0000096	hsa-miR-98-5p	ENSG00000132953	XPO4	protein_coding	chr13	21353206	21353211	21353206	21353211	-	2	0	AGO1-4,AGO2	1	0	0	0	0	0	0	6
MIMAT0000096	hsa-miR-98-5p	ENSG00000150457	LATS2	protein_coding	chr13	21547960	21547965	21547960	21547965	-	6	0	AGO1-4,AGO2	1	0	0	0	0	0	0	11
MIMAT0000096	hsa-miR-98-5p	ENSG00000152484	USP12	protein_coding	chr13	27640405	27640411	27640404	27640432	-	3	0	AGO1-4	0	0	0	1	0	1	1	8
MIMAT0000096	hsa-miR-98-5p	ENSG00000139508	SLC46A3	protein_coding	chr13	29275251	29275256	29275251	29275256	-	1	0	AGO1-4	1	0	0	0	0	0	0	8
MIMAT0000096	hsa-miR-98-5p	ENSG00000102781	KATNAL1	protein_coding	chr13	30777528	30777534	30777527	30777555	-	19	0	AGO1,AGO1-4,AGO2	1	0	1	1	1	0	1	11
MIMAT0000096	hsa-miR-98-5p	ENSG00000102781	KATNAL1	protein_coding	chr13	30778993	30779021	30778993	30779021	-	1	0	AGO2	0	0	0	1	0	0	0	11
MIMAT0000096	hsa-miR-98-5p	ENSG00000189403	HMGB1	protein_coding	chr13	31033911	31033916	31033911	31033916	-	2	0	AGO2	1	0	0	0	0	0	0	3
MIMAT0000096	hsa-miR-98-5p	ENSG00000133121	STARD13	protein_coding	chr13	33677363	33677368	33677362	33677390	-	12	0	AGO1-4,AGO2	1	0	1	1	1	0	1	6
MIMAT0000096	hsa-miR-98-5p	ENSG00000133121	STARD13	protein_coding	chr13	33677380	33677385	33677379	33677407	-	13	0	AGO1-4,AGO2	1	0	1	1	1	1	1	6
MIMAT0000096	hsa-miR-98-5p	ENSG00000133121	STARD13	protein_coding	chr13	33678903	33678908	33678902	33678930	-	3	0	AGO1-4	1	0	1	1	0	0	0	6
MIMAT0000096	hsa-miR-98-5p	ENSG00000120669	SOHLH2	protein_coding	chr13	36742616	36742621	36742616	36742621	-	1	0	AGO2	1	0	0	0	0	0	0	8
MIMAT0000096	hsa-miR-98-5p	ENSG00000133110	POSTN	protein_coding	chr13	38136762	38136783	38136762	38136783	-	3	0	AGO1-4	0	0	0	0	1	0	0	7
MIMAT0000096	hsa-miR-98-5p	ENSG00000150907	FOXO1	protein_coding	chr13	41130838	41130843	41130838	41130843	-	1	0	AGO2	1	0	0	0	0	0	0	14
MIMAT0000096	hsa-miR-98-5p	ENSG00000165572	KBTBD6	protein_coding	chr13	41702514	41702519	41702514	41702519	-	11	0	AGO1-4,AGO2	1	0	0	0	0	0	0	3
MIMAT0000096	hsa-miR-98-5p	ENSG00000083635	NUFIP1	protein_coding	chr13	45514216	45514221	45514216	45514221	-	2	0	AGO1,AGO2	1	0	0	0	0	0	0	3
MIMAT0000096	hsa-miR-98-5p	ENSG00000123178	SPRYD7	protein_coding	chr13	50486966	50486972	50486965	50486993	-	4	0	AGO1-4,AGO2	1	0	1	1	1	0	0	2
MIMAT0000096	hsa-miR-98-5p	ENSG00000123178	SPRYD7	protein_coding	chr13	50488566	50488571	50488565	50488593	-	3	0	AGO1-4,AGO2	1	0	1	1	0	0	0	2
MIMAT0000096	hsa-miR-98-5p	ENSG00000123191	ATP7B	protein_coding	chr13	52508428	52508433	52508428	52508433	-	5	0	AGO1-4	1	0	0	0	0	0	0	4
MIMAT0000096	hsa-miR-98-5p	ENSG00000136098	NEK3	protein_coding	chr13	52706912	52706918	52706911	52706939	-	9	0	AGO1-4,AGO2	1	0	1	1	1	0	1	12
MIMAT0000096	hsa-miR-98-5p	ENSG00000136100	VPS36	protein_coding	chr13	52989175	52989180	52989175	52989180	-	4	0	AGO1-4,AGO2	1	0	0	0	0	0	0	12
MIMAT0000096	hsa-miR-98-5p	ENSG00000139734	DIAPH3	protein_coding	chr13	60239790	60239795	60239789	60239817	-	4	0	AGO2	1	0	0	1	1	1	0	6
MIMAT0000096	hsa-miR-98-5p	ENSG00000005810	MYCBP2	protein_coding	chr13	77672734	77672762	77672734	77672762	-	20	0	AGO1-4,AGO2	0	0	0	1	0	0	0	8
MIMAT0000096	hsa-miR-98-5p	ENSG00000088451	TGDS	protein_coding	chr13	95226984	95226990	95226983	95227005	-	4	0	AGO2	1	0	1	0	1	0	1	3
MIMAT0000096	hsa-miR-98-5p	ENSG00000134874	DZIP1	protein_coding	chr13	96233559	96233564	96233558	96233586	-	10	0	AGO1-4,AGO2	1	0	0	1	0	1	1	9
MIMAT0000096	hsa-miR-98-5p	ENSG00000102572	STK24	protein_coding	chr13	99104739	99104744	99104738	99104766	-	18	0	AGO1,AGO1-4,AGO2,AGO3	1	0	0	1	0	0	1	9
MIMAT0000096	hsa-miR-98-5p	ENSG00000139800	ZIC5	protein_coding	chr13	100615340	100615345	100615340	100615345	-	3	0	AGO2	1	0	0	0	0	0	0	4
MIMAT0000096	hsa-miR-98-5p	ENSG00000185950	IRS2	protein_coding	chr13	110408192	110408198	110408191	110408219	-	22	0	AGO1,AGO1-4,AGO2	1	0	0	1	1	1	1	10
MIMAT0000096	hsa-miR-98-5p	ENSG00000185950	IRS2	protein_coding	chr13	110436099	110436127	110436099	110436127	-	1	0	AGO1-4	0	0	0	1	0	0	0	10
MIMAT0000096	hsa-miR-98-5p	ENSG00000187498	COL4A1	protein_coding	chr13	110802617	110802622	110802616	110802644	-	16	0	AGO1,AGO1-4,AGO2	1	0	0	1	1	1	1	7
MIMAT0000096	hsa-miR-98-5p	ENSG00000150401	DCUN1D2	protein_coding	chr13	114110910	114110916	114110909	114110932	-	1	0	AGO2	1	0	0	0	1	1	1	4
MIMAT0000096	hsa-miR-98-5p	ENSG00000121741	ZMYM2	protein_coding	chr13	20601367	20601388	20601367	20601388	+	22	0	AGO1,AGO1-4,AGO2	0	0	0	0	1	0	0	7
MIMAT0000096	hsa-miR-98-5p	ENSG00000182957	SPATA13	protein_coding	chr13	24879382	24879388	24879382	24879388	+	4	0	AGO1-4,AGO2	0	0	0	0	0	0	1	8
MIMAT0000096	hsa-miR-98-5p	ENSG00000151846	PABPC3	protein_coding	chr13	25671465	25671470	25671443	25671471	+	18	0	AGO1-4	0	0	1	1	0	0	0	3
MIMAT0000096	hsa-miR-98-5p	ENSG00000132932	ATP8A2	protein_coding	chr13	26104150	26104172	26104150	26104172	+	1	0	AGO2	0	0	0	0	1	0	0	7
MIMAT0000096	hsa-miR-98-5p	ENSG00000132964	CDK8	protein_coding	chr13	26974628	26974633	26974628	26974634	+	2	0	AGO1-4,AGO2	0	0	1	0	0	0	1	5
MIMAT0000096	hsa-miR-98-5p	ENSG00000132964	CDK8	protein_coding	chr13	26975724	26975730	26975724	26975731	+	10	0	AGO1,AGO1-4,AGO2	0	0	1	0	0	0	1	5
MIMAT0000096	hsa-miR-98-5p	ENSG00000132964	CDK8	protein_coding	chr13	26978169	26978175	26978169	26978175	+	5	0	AGO1-4,AGO2	0	0	1	0	0	0	1	5
MIMAT0000096	hsa-miR-98-5p	ENSG00000139618	BRCA2	protein_coding	chr13	32973033	32973038	32973033	32973038	+	3	0	AGO1-4,AGO2	1	0	0	0	0	0	0	5
MIMAT0000096	hsa-miR-98-5p	ENSG00000120686	UFM1	protein_coding	chr13	38935140	38935146	38935119	38935147	+	3	0	AGO1-4,AGO2	1	0	1	1	1	0	1	9
MIMAT0000096	hsa-miR-98-5p	ENSG00000150893	FREM2	protein_coding	chr13	39456868	39456874	39456847	39456875	+	3	0	AGO1-4,AGO2	1	0	0	1	0	0	1	5
MIMAT0000096	hsa-miR-98-5p	ENSG00000150893	FREM2	protein_coding	chr13	39458384	39458389	39458362	39458390	+	1	0	AGO1-4	1	0	0	1	0	0	0	5
MIMAT0000096	hsa-miR-98-5p	ENSG00000188811	NHLRC3	protein_coding	chr13	39623036	39623042	39623015	39623043	+	40	0	AGO1,AGO1-4,AGO2,AGO3,AGO4	1	0	1	1	1	1	1	9
MIMAT0000096	hsa-miR-98-5p	ENSG00000188811	NHLRC3	protein_coding	chr13	39623641	39623646	39623619	39623647	+	6	0	AGO1-4,AGO2	1	0	1	1	0	0	0	9
MIMAT0000096	hsa-miR-98-5p	ENSG00000120688	WBP4	protein_coding	chr13	41657982	41658006	41657982	41658006	+	1	1	AGO2	0	0	0	0	1	0	0	5
MIMAT0000096	hsa-miR-98-5p	ENSG00000136159	NUDT15	protein_coding	chr13	48620360	48620365	48620358	48620365	+	3	0	AGO1-4,AGO2	1	0	1	0	0	0	0	3
MIMAT0000096	hsa-miR-98-5p	ENSG00000136159	NUDT15	protein_coding	chr13	48620836	48620842	48620822	48620843	+	1	0	AGO1	1	0	1	0	1	0	0	3
MIMAT0000096	hsa-miR-98-5p	ENSG00000139687	RB1	protein_coding	chr13	49030435	49030463	49030435	49030463	+	17	0	AGO1-4,AGO2	0	0	0	1	0	0	0	5
MIMAT0000096	hsa-miR-98-5p	ENSG00000139687	RB1	protein_coding	chr13	49054161	49054189	49054161	49054189	+	19	0	AGO1-4,AGO2	0	0	0	1	0	0	0	5
MIMAT0000096	hsa-miR-98-5p	ENSG00000139687	RB1	protein_coding	chr13	49054893	49054898	49054871	49054899	+	6	0	AGO1,AGO2	1	0	0	1	0	1	1	5
MIMAT0000096	hsa-miR-98-5p	ENSG00000102531	FNDC3A	protein_coding	chr13	49781996	49782002	49781975	49782003	+	25	0	AGO1-4,AGO2	1	0	1	1	1	1	1	12
MIMAT0000096	hsa-miR-98-5p	ENSG00000102531	FNDC3A	protein_coding	chr13	49782217	49782222	49782195	49782223	+	3	0	AGO2	1	0	1	1	0	0	0	12
MIMAT0000096	hsa-miR-98-5p	ENSG00000102531	FNDC3A	protein_coding	chr13	49783533	49783538	49783511	49783539	+	20	0	AGO1-4,AGO2	1	0	1	1	1	1	1	12
MIMAT0000096	hsa-miR-98-5p	ENSG00000204977	TRIM13	protein_coding	chr13	50587743	50587749	50587743	50587749	+	1	0	AGO1-4	1	0	0	0	0	0	0	6
MIMAT0000096	hsa-miR-98-5p	ENSG00000253710	ALG11	protein_coding	chr13	52603290	52603295	52603290	52603295	+	1	0	AGO1-4	1	0	0	0	0	0	0	8
MIMAT0000096	hsa-miR-98-5p	ENSG00000253797	UTP14C	protein_coding	chr13	52603290	52603295	52603290	52603295	+	1	0	AGO1-4	1	0	0	0	0	0	0	11
MIMAT0000096	hsa-miR-98-5p	ENSG00000136108	CKAP2	protein_coding	chr13	53049675	53049680	53049675	53049680	+	1	0	AGO1-4	1	0	0	0	0	0	0	4
MIMAT0000096	hsa-miR-98-5p	ENSG00000165416	SUGT1	protein_coding	chr13	53262085	53262090	53262070	53262091	+	14	0	AGO1,AGO1-4,AGO2,AGO3	1	0	0	0	1	0	0	9
MIMAT0000096	hsa-miR-98-5p	ENSG00000118946	PCDH17	protein_coding	chr13	58301625	58301630	58301625	58301630	+	2	0	AGO2	1	0	0	0	0	0	0	7
MIMAT0000096	hsa-miR-98-5p	ENSG00000136122	BORA	protein_coding	chr13	73330016	73330021	73330016	73330021	+	1	0	AGO2	1	0	0	0	0	0	0	3
MIMAT0000096	hsa-miR-98-5p	ENSG00000102554	KLF5	protein_coding	chr13	73650695	73650700	73650695	73650700	+	1	0	AGO2	1	0	0	0	0	0	0	8
MIMAT0000096	hsa-miR-98-5p	ENSG00000102471	NDFIP2	protein_coding	chr13	80107494	80107516	80107494	80107516	+	13	0	AGO1,AGO1-4,AGO2	0	0	0	0	1	0	0	6
MIMAT0000096	hsa-miR-98-5p	ENSG00000065150	IPO5	protein_coding	chr13	98676184	98676189	98676184	98676189	+	3	0	AGO1,AGO2	1	0	0	0	0	0	0	7
MIMAT0000096	hsa-miR-98-5p	ENSG00000152767	FARP1	protein_coding	chr13	98897431	98897436	98897416	98897437	+	1	0	AGO2	1	0	0	0	1	0	0	6
MIMAT0000096	hsa-miR-98-5p	ENSG00000152767	FARP1	protein_coding	chr13	99037022	99037050	99037022	99037050	+	4	0	AGO1-4,AGO2	0	0	0	1	0	0	0	6
MIMAT0000096	hsa-miR-98-5p	ENSG00000152767	FARP1	protein_coding	chr13	99101978	99101983	99101956	99101984	+	3	0	AGO2	1	0	0	1	0	1	1	6
MIMAT0000096	hsa-miR-98-5p	ENSG00000134899	ERCC5	protein_coding	chr13	103524660	103524681	103524660	103524681	+	6	0	AGO1-4,AGO2	0	0	0	0	1	0	0	8
MIMAT0000096	hsa-miR-98-5p	ENSG00000270181	BIVM-ERCC5	protein_coding	chr13	103524660	103524681	103524660	103524681	+	6	0	AGO1-4,AGO2	0	0	0	0	1	0	0	1
MIMAT0000096	hsa-miR-98-5p	ENSG00000139826	ABHD13	protein_coding	chr13	108886169	108886174	108886169	108886174	+	3	0	AGO2	1	0	0	0	0	0	0	7
MIMAT0000096	hsa-miR-98-5p	ENSG00000134871	COL4A2	protein_coding	chr13	111158805	111158833	111158805	111158833	+	4	0	AGO1-4,AGO2	0	0	0	1	0	0	0	7
MIMAT0000096	hsa-miR-98-5p	ENSG00000134871	COL4A2	protein_coding	chr13	111164587	111164592	111164565	111164593	+	24	0	AGO1,AGO1-4,AGO2,AGO3	1	0	0	1	0	1	1	7
MIMAT0000096	hsa-miR-98-5p	ENSG00000102606	ARHGEF7	protein_coding	chr13	111955708	111955713	111955708	111955714	+	7	0	AGO1,AGO1-4,AGO2	1	0	0	0	0	0	1	5
MIMAT0000096	hsa-miR-98-5p	ENSG00000068650	ATP11A	protein_coding	chr13	113538696	113538701	113538696	113538701	+	2	0	AGO1-4,AGO2	1	0	0	0	0	0	0	4
MIMAT0000096	hsa-miR-98-5p	ENSG00000092199	HNRNPC	protein_coding	chr14	21678005	21678010	21678005	21678010	-	5	0	AGO1-4,AGO2	1	0	1	0	0	0	0	6
MIMAT0000096	hsa-miR-98-5p	ENSG00000092199	HNRNPC	protein_coding	chr14	21678234	21678239	21678234	21678239	-	6	0	AGO1,AGO1-4,AGO2	1	0	1	0	0	0	0	6
MIMAT0000096	hsa-miR-98-5p	ENSG00000092199	HNRNPC	protein_coding	chr14	21679133	21679138	21679132	21679154	-	11	0	AGO1,AGO1-4,AGO2	1	0	1	0	1	0	0	6
MIMAT0000096	hsa-miR-98-5p	ENSG00000136367	ZFHX2	protein_coding	chr14	23991190	23991196	23991189	23991217	-	4	0	AGO1-4,AGO2	0	0	1	1	0	0	0	5
MIMAT0000096	hsa-miR-98-5p	ENSG00000136367	ZFHX2	protein_coding	chr14	23991224	23991229	23991223	23991251	-	2	0	AGO1-4	0	0	1	1	0	0	0	5
MIMAT0000096	hsa-miR-98-5p	ENSG00000196497	IPO4	protein_coding	chr14	24656110	24656138	24656110	24656138	-	10	0	AGO1,AGO1-4,AGO2	0	0	0	1	0	0	0	2
MIMAT0000096	hsa-miR-98-5p	ENSG00000259522	AL136295.4	protein_coding	chr14	24656110	24656138	24656110	24656138	-	10	0	AGO1,AGO1-4,AGO2	0	0	0	1	0	0	0	4
MIMAT0000096	hsa-miR-98-5p	ENSG00000196497	IPO4	protein_coding	chr14	24656620	24656648	24656620	24656648	-	12	0	AGO1-4,AGO2	0	0	0	1	0	0	0	2
MIMAT0000096	hsa-miR-98-5p	ENSG00000259522	AL136295.4	protein_coding	chr14	24656620	24656648	24656620	24656648	-	12	0	AGO1-4,AGO2	0	0	0	1	0	0	0	4
MIMAT0000096	hsa-miR-98-5p	ENSG00000092330	TINF2	protein_coding	chr14	24709487	24709494	24709487	24709494	-	8	0	AGO1,AGO1-4,AGO2	1	0	0	0	0	0	0	10
MIMAT0000096	hsa-miR-98-5p	ENSG00000139910	NOVA1	protein_coding	chr14	26915736	26915742	26915735	26915758	-	1	0	AGO2	1	0	0	0	1	1	1	10
MIMAT0000096	hsa-miR-98-5p	ENSG00000129521	EGLN3	protein_coding	chr14	34394565	34394570	34394565	34394570	-	9	0	AGO1-4,AGO2	1	0	0	0	0	0	0	6
MIMAT0000096	hsa-miR-98-5p	ENSG00000129515	SNX6	protein_coding	chr14	35030663	35030669	35030662	35030690	-	3	0	AGO1,AGO1-4	1	0	0	1	1	0	1	8
MIMAT0000096	hsa-miR-98-5p	ENSG00000165410	CFL2	protein_coding	chr14	35181482	35181487	35181481	35181487	-	23	0	AGO1,AGO1-4,AGO2	1	0	0	0	0	0	1	6
MIMAT0000096	hsa-miR-98-5p	ENSG00000179454	KLHL28	protein_coding	chr14	45393721	45393726	45393721	45393726	-	6	0	AGO1-4,AGO2	1	0	0	0	0	0	0	6
MIMAT0000096	hsa-miR-98-5p	ENSG00000100442	FKBP3	protein_coding	chr14	45585152	45585157	45585151	45585171	-	16	0	AGO1,AGO1-4,AGO2	1	0	0	0	1	0	0	1
MIMAT0000096	hsa-miR-98-5p	ENSG00000087299	L2HGDH	protein_coding	chr14	50711433	50711439	50711432	50711457	-	2	0	AGO1-4,AGO2	1	0	0	0	1	0	1	5
MIMAT0000096	hsa-miR-98-5p	ENSG00000100503	NIN	protein_coding	chr14	51189026	51189031	51189026	51189031	-	7	0	AGO1-4,AGO2	1	0	0	0	0	0	0	4
MIMAT0000096	hsa-miR-98-5p	ENSG00000197930	ERO1A	protein_coding	chr14	53106938	53106944	53106937	53106965	-	23	0	AGO1,AGO1-4,AGO2	0	0	1	1	0	0	1	6
MIMAT0000096	hsa-miR-98-5p	ENSG00000197930	ERO1A	protein_coding	chr14	53107991	53107996	53107990	53108018	-	1	0	AGO1-4	0	0	1	1	0	0	0	6
MIMAT0000096	hsa-miR-98-5p	ENSG00000197930	ERO1A	protein_coding	chr14	53108801	53108806	53108800	53108828	-	9	0	AGO1,AGO1-4,AGO2	1	0	1	1	1	0	1	6
MIMAT0000096	hsa-miR-98-5p	ENSG00000100523	DDHD1	protein_coding	chr14	53512931	53512936	53512930	53512958	-	12	0	AGO1,AGO1-4,AGO2	1	0	1	1	0	0	0	2
MIMAT0000096	hsa-miR-98-5p	ENSG00000100523	DDHD1	protein_coding	chr14	53522490	53522518	53522490	53522518	-	11	2	AGO1-4,AGO2	0	0	0	1	0	0	0	2
MIMAT0000096	hsa-miR-98-5p	ENSG00000100528	CNIH1	protein_coding	chr14	54894289	54894296	54894289	54894296	-	30	0	AGO1,AGO1-4,AGO2	1	0	0	0	0	0	0	4
MIMAT0000096	hsa-miR-98-5p	ENSG00000070367	EXOC5	protein_coding	chr14	57669758	57669764	57669758	57669764	-	2	0	AGO1-4	1	0	0	0	0	1	1	6
MIMAT0000096	hsa-miR-98-5p	ENSG00000070367	EXOC5	protein_coding	chr14	57673657	57673662	57673656	57673662	-	9	0	AGO1-4,AGO2	1	0	0	0	0	1	0	6
MIMAT0000096	hsa-miR-98-5p	ENSG00000181619	GPR135	protein_coding	chr14	59927635	59927640	59927635	59927640	-	1	0	AGO1-4	0	0	1	0	0	0	0	6
MIMAT0000096	hsa-miR-98-5p	ENSG00000181619	GPR135	protein_coding	chr14	59929734	59929739	59929734	59929739	-	1	0	AGO2	0	0	1	0	0	0	0	6
MIMAT0000096	hsa-miR-98-5p	ENSG00000126790	L3HYPDH	protein_coding	chr14	59939524	59939529	59939523	59939547	-	4	0	AGO1-4,AGO2	1	0	0	0	1	0	0	6
MIMAT0000096	hsa-miR-98-5p	ENSG00000100625	SIX4	protein_coding	chr14	61179130	61179135	61179130	61179135	-	5	0	AGO1-4,AGO2	1	0	0	0	0	0	0	6
MIMAT0000096	hsa-miR-98-5p	ENSG00000140006	WDR89	protein_coding	chr14	64064663	64064668	64064663	64064668	-	1	0	AGO1-4	1	0	0	0	0	0	0	3
MIMAT0000096	hsa-miR-98-5p	ENSG00000139998	RAB15	protein_coding	chr14	65414198	65414204	65414197	65414218	-	2	0	AGO1-4,AGO2	1	0	1	0	1	1	1	4
MIMAT0000096	hsa-miR-98-5p	ENSG00000139998	RAB15	protein_coding	chr14	65414340	65414346	65414340	65414346	-	1	0	AGO1-4	1	0	1	0	0	0	0	4
MIMAT0000096	hsa-miR-98-5p	ENSG00000100554	ATP6V1D	protein_coding	chr14	67805030	67805035	67805030	67805035	-	3	0	AGO1-4,AGO2	1	0	0	0	0	0	0	6
MIMAT0000096	hsa-miR-98-5p	ENSG00000198133	TMEM229B	protein_coding	chr14	67939680	67939685	67939680	67939685	-	1	0	AGO1-4	1	0	0	0	0	0	0	9
MIMAT0000096	hsa-miR-98-5p	ENSG00000072121	ZFYVE26	protein_coding	chr14	68214908	68214914	68214907	68214935	-	19	0	AGO1-4,AGO2	1	0	1	1	1	1	1	8
MIMAT0000096	hsa-miR-98-5p	ENSG00000072121	ZFYVE26	protein_coding	chr14	68221844	68221872	68221844	68221872	-	8	1	AGO1-4,AGO2	0	0	0	1	0	0	0	8
MIMAT0000096	hsa-miR-98-5p	ENSG00000072121	ZFYVE26	protein_coding	chr14	68244347	68244375	68244347	68244375	-	2	1	AGO1-4	0	0	0	1	0	0	0	8
MIMAT0000096	hsa-miR-98-5p	ENSG00000185650	ZFP36L1	protein_coding	chr14	69255840	69255847	69255840	69255847	-	33	0	AGO1,AGO1-4,AGO2	1	0	0	0	0	0	0	10
MIMAT0000096	hsa-miR-98-5p	ENSG00000139990	DCAF5	protein_coding	chr14	69517704	69517709	69517704	69517709	-	1	0	AGO2	1	0	0	0	0	0	0	5
MIMAT0000096	hsa-miR-98-5p	ENSG00000100632	ERH	protein_coding	chr14	69847078	69847083	69847078	69847083	-	10	0	AGO1-4,AGO2	1	0	0	0	0	0	0	4
MIMAT0000096	hsa-miR-98-5p	ENSG00000213463	SYNJ2BP	protein_coding	chr14	70833572	70833577	70833572	70833577	-	1	0	AGO2	1	0	0	0	0	0	0	7
MIMAT0000096	hsa-miR-98-5p	ENSG00000213463	SYNJ2BP	protein_coding	chr14	70834477	70834483	70834477	70834483	-	3	0	AGO1-4,AGO2	1	0	0	0	0	0	1	7
MIMAT0000096	hsa-miR-98-5p	ENSG00000213463	SYNJ2BP	protein_coding	chr14	70837011	70837016	70837011	70837016	-	1	0	AGO2	1	0	0	0	0	0	0	7
MIMAT0000096	hsa-miR-98-5p	ENSG00000213463	SYNJ2BP	protein_coding	chr14	70838667	70838672	70838667	70838672	-	2	0	AGO1-4	1	0	0	0	0	0	0	7
MIMAT0000096	hsa-miR-98-5p	ENSG00000133997	MED6	protein_coding	chr14	71051477	71051482	71051476	71051504	-	21	0	AGO1-4,AGO2	1	0	0	1	0	1	1	6
MIMAT0000096	hsa-miR-98-5p	ENSG00000006432	MAP3K9	protein_coding	chr14	71190625	71190631	71190625	71190631	-	2	0	AGO1-4,AGO2	0	0	0	0	0	0	1	6
MIMAT0000096	hsa-miR-98-5p	ENSG00000156030	ELMSAN1	protein_coding	chr14	74182006	74182011	74182006	74182013	-	35	0	AGO1,AGO1-4,AGO2	1	0	1	0	0	0	0	7
MIMAT0000096	hsa-miR-98-5p	ENSG00000156030	ELMSAN1	protein_coding	chr14	74183003	74183008	74183003	74183008	-	7	0	AGO1-4,AGO2	1	0	1	0	0	0	0	7
MIMAT0000096	hsa-miR-98-5p	ENSG00000119711	ALDH6A1	protein_coding	chr14	74526529	74526535	74526529	74526535	-	1	0	AGO1-4	0	0	0	0	0	0	1	8
MIMAT0000096	hsa-miR-98-5p	ENSG00000119681	LTBP2	protein_coding	chr14	74965433	74965438	74965433	74965438	-	1	0	AGO1-4	1	0	0	0	0	0	0	11
MIMAT0000096	hsa-miR-98-5p	ENSG00000119682	AREL1	protein_coding	chr14	75130257	75130262	75130257	75130262	-	6	0	AGO1-4,AGO2	1	0	0	0	0	0	0	6
MIMAT0000096	hsa-miR-98-5p	ENSG00000198208	RPS6KL1	protein_coding	chr14	75372694	75372699	75372694	75372699	-	1	0	AGO1-4	1	0	0	0	0	0	0	3
MIMAT0000096	hsa-miR-98-5p	ENSG00000119638	NEK9	protein_coding	chr14	75563882	75563910	75563882	75563910	-	5	0	AGO1-4,AGO2	0	0	0	1	0	0	0	6
MIMAT0000096	hsa-miR-98-5p	ENSG00000170348	TMED10	protein_coding	chr14	75601553	75601558	75601553	75601558	-	6	0	AGO1-4,AGO2	1	0	0	0	0	0	0	8
MIMAT0000096	hsa-miR-98-5p	ENSG00000100601	ALKBH1	protein_coding	chr14	78139809	78139814	78139808	78139836	-	4	0	AGO1,AGO1-4,AGO2	1	0	0	1	0	0	1	4
MIMAT0000096	hsa-miR-98-5p	ENSG00000140022	STON2	protein_coding	chr14	81733822	81733828	81733822	81733828	-	1	0	AGO2	0	0	0	0	0	1	0	4
MIMAT0000096	hsa-miR-98-5p	ENSG00000054983	GALC	protein_coding	chr14	88400465	88400471	88400464	88400492	-	5	0	AGO1-4,AGO2	1	0	1	1	1	0	1	5
MIMAT0000096	hsa-miR-98-5p	ENSG00000053254	FOXN3	protein_coding	chr14	89625777	89625782	89625776	89625782	-	7	0	AGO1,AGO2	1	0	0	0	0	1	0	7
MIMAT0000096	hsa-miR-98-5p	ENSG00000165929	TC2N	protein_coding	chr14	92248986	92248991	92248986	92248991	-	5	0	AGO1-4,AGO2	1	0	0	0	0	0	0	8
MIMAT0000096	hsa-miR-98-5p	ENSG00000011114	BTBD7	protein_coding	chr14	93704071	93704076	93704071	93704076	-	11	0	AGO1-4,AGO2	1	0	0	0	0	0	0	6
MIMAT0000096	hsa-miR-98-5p	ENSG00000100697	DICER1	protein_coding	chr14	95553912	95553917	95553911	95553939	-	20	0	AGO1-4,AGO2	1	0	1	1	0	0	1	3
MIMAT0000096	hsa-miR-98-5p	ENSG00000100697	DICER1	protein_coding	chr14	95555366	95555371	95555365	95555393	-	26	0	AGO1,AGO1-4,AGO2	1	0	1	1	0	0	0	3
MIMAT0000096	hsa-miR-98-5p	ENSG00000100697	DICER1	protein_coding	chr14	95555473	95555478	95555472	95555500	-	21	0	AGO1,AGO1-4,AGO2,AGO3	1	0	1	1	0	0	1	3
MIMAT0000096	hsa-miR-98-5p	ENSG00000100697	DICER1	protein_coding	chr14	95560443	95560471	95560443	95560471	-	30	0	AGO1,AGO1-4,AGO2,AGO3	0	0	0	1	0	0	0	3
MIMAT0000096	hsa-miR-98-5p	ENSG00000100697	DICER1	protein_coding	chr14	95569977	95570005	95569977	95570005	-	38	0	AGO1,AGO1-4,AGO2	0	0	0	1	0	0	0	3
MIMAT0000096	hsa-miR-98-5p	ENSG00000100697	DICER1	protein_coding	chr14	95570085	95570113	95570085	95570113	-	38	0	AGO1,AGO1-4,AGO2	0	0	0	1	0	0	0	3
MIMAT0000096	hsa-miR-98-5p	ENSG00000100697	DICER1	protein_coding	chr14	95574225	95574253	95574225	95574253	-	24	0	AGO1-4,AGO2	0	0	0	1	0	0	0	3
MIMAT0000096	hsa-miR-98-5p	ENSG00000100697	DICER1	protein_coding	chr14	95574662	95574690	95574662	95574690	-	1	0	AGO1-4	0	0	0	1	0	0	0	3
MIMAT0000096	hsa-miR-98-5p	ENSG00000183092	BEGAIN	protein_coding	chr14	101003605	101003611	101003604	101003632	-	7	2	AGO1-4,AGO2	1	0	0	1	1	1	1	8
MIMAT0000096	hsa-miR-98-5p	ENSG00000156411	ATP5MPL	protein_coding	chr14	104378714	104378721	104378714	104378721	-	20	0	AGO1,AGO1-4,AGO2	1	0	0	0	0	0	0	4
MIMAT0000096	hsa-miR-98-5p	ENSG00000198805	PNP	protein_coding	chr14	20945189	20945194	20945189	20945194	+	3	0	AGO1,AGO1-4,AGO2	1	0	0	0	0	0	0	5
MIMAT0000096	hsa-miR-98-5p	ENSG00000092203	TOX4	protein_coding	chr14	21966072	21966078	21966072	21966078	+	1	0	AGO1-4	1	0	0	0	0	0	0	8
MIMAT0000096	hsa-miR-98-5p	ENSG00000100439	ABHD4	protein_coding	chr14	23079899	23079904	23079899	23079904	+	1	0	AGO2	1	0	0	0	0	0	0	6
MIMAT0000096	hsa-miR-98-5p	ENSG00000155463	OXA1L	protein_coding	chr14	23236535	23236556	23236535	23236556	+	20	0	AGO1,AGO1-4,AGO2	0	0	0	0	1	0	0	7
MIMAT0000096	hsa-miR-98-5p	ENSG00000129473	BCL2L2	protein_coding	chr14	23779414	23779419	23779414	23779419	+	2	0	AGO1-4	1	0	0	0	0	0	0	6
MIMAT0000096	hsa-miR-98-5p	ENSG00000100918	REC8	protein_coding	chr14	24649379	24649384	24649379	24649384	+	1	0	AGO2	1	0	0	0	0	0	0	11
MIMAT0000096	hsa-miR-98-5p	ENSG00000100938	GMPR2	protein_coding	chr14	24708415	24708420	24708393	24708421	+	4	0	AGO1-4,AGO2	1	0	0	1	1	0	0	11
MIMAT0000096	hsa-miR-98-5p	ENSG00000205978	NYNRIN	protein_coding	chr14	24887358	24887364	24887337	24887365	+	2	0	AGO1-4	1	0	1	1	1	1	1	4
MIMAT0000096	hsa-miR-98-5p	ENSG00000205978	NYNRIN	protein_coding	chr14	24887618	24887624	24887597	24887625	+	2	2	AGO1-4,AGO2	1	0	1	1	1	0	0	4
MIMAT0000096	hsa-miR-98-5p	ENSG00000100441	KHNYN	protein_coding	chr14	24907936	24907941	24907914	24907942	+	4	0	AGO1-4,AGO2	1	0	1	1	0	0	0	7
MIMAT0000096	hsa-miR-98-5p	ENSG00000100441	KHNYN	protein_coding	chr14	24910493	24910499	24910472	24910500	+	15	0	AGO1,AGO1-4,AGO2	1	0	1	1	1	0	1	7
MIMAT0000096	hsa-miR-98-5p	ENSG00000100478	AP4S1	protein_coding	chr14	31555284	31555290	31555284	31555290	+	1	0	AGO1-4	0	0	1	0	0	0	0	9
MIMAT0000096	hsa-miR-98-5p	ENSG00000151322	NPAS3	protein_coding	chr14	34272054	34272076	34272054	34272076	+	1	0	AGO1-4	0	0	0	0	1	0	0	8
MIMAT0000096	hsa-miR-98-5p	ENSG00000151327	FAM177A1	protein_coding	chr14	35552301	35552306	35552301	35552306	+	1	0	AGO2	1	0	0	0	0	0	0	5
MIMAT0000096	hsa-miR-98-5p	ENSG00000100916	BRMS1L	protein_coding	chr14	36340917	36340922	36340917	36340922	+	10	1	AGO1,AGO1-4,AGO2	1	0	0	0	0	0	0	5
MIMAT0000096	hsa-miR-98-5p	ENSG00000100941	PNN	protein_coding	chr14	39646822	39646828	39646822	39646828	+	4	0	AGO1,AGO1-4,AGO2	0	0	1	0	0	0	1	4
MIMAT0000096	hsa-miR-98-5p	ENSG00000179476	C14orf28	protein_coding	chr14	45375029	45375034	45375007	45375035	+	3	0	AGO1-4,AGO2	1	0	1	1	1	0	0	11
MIMAT0000096	hsa-miR-98-5p	ENSG00000179476	C14orf28	protein_coding	chr14	45375190	45375196	45375169	45375197	+	5	0	AGO1-4,AGO2	1	0	1	1	1	0	1	11
MIMAT0000096	hsa-miR-98-5p	ENSG00000179476	C14orf28	protein_coding	chr14	45376361	45376367	45376340	45376368	+	6	0	AGO1-4,AGO2	1	0	1	1	1	0	1	11
MIMAT0000096	hsa-miR-98-5p	ENSG00000179476	C14orf28	protein_coding	chr14	45376443	45376449	45376422	45376450	+	9	0	AGO1-4,AGO2	1	0	1	1	1	1	1	11
MIMAT0000096	hsa-miR-98-5p	ENSG00000185246	PRPF39	protein_coding	chr14	45566093	45566121	45566093	45566121	+	5	0	AGO1,AGO1-4,AGO2	0	0	0	1	0	0	0	5
MIMAT0000096	hsa-miR-98-5p	ENSG00000180998	GPR137C	protein_coding	chr14	53103132	53103137	53103132	53103138	+	2	0	AGO1-4	1	0	0	0	0	0	1	3
MIMAT0000096	hsa-miR-98-5p	ENSG00000198252	STYX	protein_coding	chr14	53241412	53241418	53241390	53241418	+	4	0	AGO1-4,AGO2	0	0	0	1	0	1	1	8
MIMAT0000096	hsa-miR-98-5p	ENSG00000198252	STYX	protein_coding	chr14	53241675	53241703	53241675	53241703	+	8	0	AGO1-4,AGO2	0	0	0	1	0	0	0	8
MIMAT0000096	hsa-miR-98-5p	ENSG00000180008	SOCS4	protein_coding	chr14	55512925	55512931	55512904	55512932	+	7	0	AGO1,AGO2	1	0	1	1	1	1	1	8
MIMAT0000096	hsa-miR-98-5p	ENSG00000180008	SOCS4	protein_coding	chr14	55513902	55513907	55513880	55513908	+	3	0	AGO1-4,AGO2	1	0	1	1	0	1	0	8
MIMAT0000096	hsa-miR-98-5p	ENSG00000180008	SOCS4	protein_coding	chr14	55514750	55514756	55514729	55514757	+	1	0	AGO1-4	1	0	1	1	0	0	0	8
MIMAT0000096	hsa-miR-98-5p	ENSG00000168175	MAPK1IP1L	protein_coding	chr14	55532960	55532966	55532960	55532966	+	3	0	AGO1-4,AGO2	1	0	0	0	0	0	1	9
MIMAT0000096	hsa-miR-98-5p	ENSG00000168175	MAPK1IP1L	protein_coding	chr14	55535034	55535041	55535034	55535041	+	8	0	AGO1-4,AGO2	1	0	0	0	0	0	0	9
MIMAT0000096	hsa-miR-98-5p	ENSG00000139977	NAA30	protein_coding	chr14	57876723	57876728	57876701	57876729	+	4	0	AGO1-4,AGO2	1	0	1	1	0	1	1	6
MIMAT0000096	hsa-miR-98-5p	ENSG00000139977	NAA30	protein_coding	chr14	57877729	57877735	57877708	57877736	+	18	0	AGO1,AGO1-4,AGO2,AGO3	1	0	1	1	1	1	1	6
MIMAT0000096	hsa-miR-98-5p	ENSG00000139977	NAA30	protein_coding	chr14	57881764	57881770	57881743	57881771	+	11	0	AGO1-4,AGO2	0	0	1	1	0	0	0	6
MIMAT0000096	hsa-miR-98-5p	ENSG00000139977	NAA30	protein_coding	chr14	57881800	57881805	57881778	57881806	+	6	0	AGO1-4,AGO2	0	0	1	1	0	0	0	6
MIMAT0000096	hsa-miR-98-5p	ENSG00000139974	SLC38A6	protein_coding	chr14	61512086	61512114	61512086	61512114	+	1	0	AGO2	0	0	0	1	0	0	0	4
MIMAT0000096	hsa-miR-98-5p	ENSG00000139974	SLC38A6	protein_coding	chr14	61512848	61512876	61512848	61512876	+	1	0	AGO2	0	0	0	1	0	0	0	4
MIMAT0000096	hsa-miR-98-5p	ENSG00000126785	RHOJ	protein_coding	chr14	63758350	63758355	63758350	63758355	+	1	0	AGO1-4	1	0	0	0	0	0	0	7
MIMAT0000096	hsa-miR-98-5p	ENSG00000258289	CHURC1	protein_coding	chr14	65399781	65399786	65399781	65399786	+	6	0	AGO1-4,AGO2	1	0	0	0	0	0	0	8
MIMAT0000096	hsa-miR-98-5p	ENSG00000033170	FUT8	protein_coding	chr14	66096213	66096238	66096213	66096238	+	6	1	AGO1-4,AGO2	0	0	0	0	1	0	0	6
MIMAT0000096	hsa-miR-98-5p	ENSG00000054690	PLEKHH1	protein_coding	chr14	68055726	68055732	68055714	68055733	+	5	0	AGO1-4,AGO2	1	0	0	0	1	1	1	6
MIMAT0000096	hsa-miR-98-5p	ENSG00000081181	ARG2	protein_coding	chr14	68118376	68118382	68118355	68118383	+	6	0	AGO1-4,AGO2	1	0	1	1	1	0	1	6
MIMAT0000096	hsa-miR-98-5p	ENSG00000100626	GALNT16	protein_coding	chr14	69816408	69816436	69816408	69816436	+	1	0	AGO1-4	0	0	0	1	0	0	0	6
MIMAT0000096	hsa-miR-98-5p	ENSG00000100647	SUSD6	protein_coding	chr14	70179681	70179686	70179681	70179686	+	3	0	AGO1-4,AGO2	1	0	0	0	0	0	0	8
MIMAT0000096	hsa-miR-98-5p	ENSG00000198732	SMOC1	protein_coding	chr14	70498617	70498622	70498617	70498622	+	1	0	AGO2	1	0	0	0	0	0	0	10
MIMAT0000096	hsa-miR-98-5p	ENSG00000100731	PCNX1	protein_coding	chr14	71478223	71478242	71478223	71478242	+	7	0	AGO1-4,AGO2	0	0	0	0	1	0	0	8
MIMAT0000096	hsa-miR-98-5p	ENSG00000119661	DNAL1	protein_coding	chr14	74166440	74166446	74166440	74166446	+	3	0	AGO2	0	0	0	0	0	0	1	3
MIMAT0000096	hsa-miR-98-5p	ENSG00000140043	PTGR2	protein_coding	chr14	74352095	74352100	74352079	74352101	+	1	0	AGO2	1	0	1	0	1	0	0	6
MIMAT0000096	hsa-miR-98-5p	ENSG00000119725	ZNF410	protein_coding	chr14	74398479	74398485	74398463	74398486	+	4	0	AGO1-4,AGO2	1	0	1	0	1	0	0	5
MIMAT0000096	hsa-miR-98-5p	ENSG00000258653	AC005520.1	protein_coding	chr14	74398479	74398485	74398463	74398486	+	4	0	AGO1-4,AGO2	1	0	1	0	1	0	0	5
MIMAT0000096	hsa-miR-98-5p	ENSG00000165898	ISCA2	protein_coding	chr14	74961928	74961933	74961928	74961933	+	8	0	AGO1-4,AGO2	1	0	0	0	0	0	0	5
MIMAT0000096	hsa-miR-98-5p	ENSG00000119689	DLST	protein_coding	chr14	75369601	75369607	75369586	75369608	+	8	0	AGO1-4,AGO2	1	0	0	0	1	1	1	5
MIMAT0000096	hsa-miR-98-5p	ENSG00000170345	FOS	protein_coding	chr14	75748316	75748321	75748316	75748321	+	6	0	AGO1-4,AGO2	1	0	0	0	0	0	0	2
MIMAT0000096	hsa-miR-98-5p	ENSG00000063761	ADCK1	protein_coding	chr14	78288783	78288805	78288783	78288805	+	3	0	AGO1-4	0	0	0	0	1	0	0	2
MIMAT0000096	hsa-miR-98-5p	ENSG00000042317	SPATA7	protein_coding	chr14	88904767	88904787	88904767	88904787	+	5	0	AGO1,AGO2	0	0	0	0	1	0	0	6
MIMAT0000096	hsa-miR-98-5p	ENSG00000042088	TDP1	protein_coding	chr14	90429529	90429551	90429529	90429551	+	12	0	AGO1,AGO1-4,AGO2	0	0	0	0	1	0	0	3
MIMAT0000096	hsa-miR-98-5p	ENSG00000198668	CALM1	protein_coding	chr14	90871120	90871125	90871098	90871126	+	25	0	AGO1,AGO1-4,AGO2	1	0	0	1	0	1	0	3
MIMAT0000096	hsa-miR-98-5p	ENSG00000198668	CALM1	protein_coding	chr14	90871533	90871538	90871511	90871539	+	21	0	AGO1,AGO1-4,AGO2	1	0	0	1	0	1	1	3
MIMAT0000096	hsa-miR-98-5p	ENSG00000090060	PAPOLA	protein_coding	chr14	96999315	96999321	96999294	96999322	+	3	0	AGO1-4,AGO2	0	0	1	1	0	0	0	2
MIMAT0000096	hsa-miR-98-5p	ENSG00000090060	PAPOLA	protein_coding	chr14	97000284	97000289	97000262	97000290	+	1	0	AGO1	0	0	1	1	0	0	0	2
MIMAT0000096	hsa-miR-98-5p	ENSG00000100811	YY1	protein_coding	chr14	100706112	100706140	100706112	100706140	+	2	0	AGO1-4	0	0	0	1	0	0	0	2
MIMAT0000096	hsa-miR-98-5p	ENSG00000100811	YY1	protein_coding	chr14	100745041	100745048	100745020	100745048	+	1	0	AGO1-4	0	0	0	1	0	0	1	2
MIMAT0000096	hsa-miR-98-5p	ENSG00000100811	YY1	protein_coding	chr14	100745412	100745440	100745412	100745440	+	4	0	AGO1-4	0	0	0	1	0	0	0	2
MIMAT0000096	hsa-miR-98-5p	ENSG00000197406	DIO3	protein_coding	chr14	102028918	102028924	102028918	102028924	+	1	0	AGO1-4	1	0	0	0	0	0	0	7
MIMAT0000096	hsa-miR-98-5p	ENSG00000078304	PPP2R5C	protein_coding	chr14	102393115	102393120	102393115	102393120	+	2	0	AGO1-4	1	0	0	0	0	0	0	3
MIMAT0000096	hsa-miR-98-5p	ENSG00000196663	TECPR2	protein_coding	chr14	102965264	102965269	102965242	102965270	+	3	0	AGO1-4,AGO2	1	0	1	1	0	0	0	6
MIMAT0000096	hsa-miR-98-5p	ENSG00000196663	TECPR2	protein_coding	chr14	102965353	102965358	102965331	102965359	+	3	0	AGO1-4,AGO2	1	0	1	1	0	0	0	6
MIMAT0000096	hsa-miR-98-5p	ENSG00000196663	TECPR2	protein_coding	chr14	102965687	102965692	102965665	102965693	+	4	0	AGO1-4,AGO2	1	0	1	1	0	1	1	6
MIMAT0000096	hsa-miR-98-5p	ENSG00000075413	MARK3	protein_coding	chr14	103969914	103969919	103969914	103969919	+	15	0	AGO1-4,AGO2	1	0	0	0	0	0	0	3
MIMAT0000096	hsa-miR-98-5p	ENSG00000179364	PACS2	protein_coding	chr14	105863311	105863316	105863311	105863316	+	1	0	AGO1-4	1	0	0	0	0	0	0	3
MIMAT0000096	hsa-miR-98-5p	ENSG00000179364	PACS2	protein_coding	chr14	105863582	105863588	105863582	105863589	+	1	0	AGO1	1	0	0	0	0	0	1	3
MIMAT0000096	hsa-miR-98-5p	ENSG00000170113	NIPA1	protein_coding	chr15	23044236	23044242	23044235	23044263	-	5	0	AGO1,AGO1-4,AGO2	1	0	1	1	1	1	1	6
MIMAT0000096	hsa-miR-98-5p	ENSG00000170113	NIPA1	protein_coding	chr15	23044594	23044599	23044593	23044621	-	6	0	AGO1-4,AGO2	1	0	1	1	0	0	0	6
MIMAT0000096	hsa-miR-98-5p	ENSG00000170113	NIPA1	protein_coding	chr15	23044705	23044710	23044704	23044732	-	9	0	AGO1,AGO1-4,AGO2	1	0	1	1	0	0	0	6
MIMAT0000096	hsa-miR-98-5p	ENSG00000170113	NIPA1	protein_coding	chr15	23046291	23046296	23046290	23046318	-	5	0	AGO1,AGO2	1	0	1	1	0	0	0	6
MIMAT0000096	hsa-miR-98-5p	ENSG00000104059	FAM189A1	protein_coding	chr15	29412505	29412511	29412505	29412533	-	2	0	AGO1,AGO2	0	0	0	1	1	1	1	6
MIMAT0000096	hsa-miR-98-5p	ENSG00000166664	CHRFAM7A	protein_coding	chr15	30652047	30652054	30652047	30652054	-	1	0	AGO2	0	0	0	0	0	0	1	8
MIMAT0000096	hsa-miR-98-5p	ENSG00000169857	AVEN	protein_coding	chr15	34158669	34158675	34158668	34158687	-	1	0	AGO2	1	0	1	0	1	0	0	8
MIMAT0000096	hsa-miR-98-5p	ENSG00000134152	KATNBL1	protein_coding	chr15	34433451	34433457	34433450	34433478	-	5	0	AGO1-4,AGO2	1	0	1	1	1	1	1	4
MIMAT0000096	hsa-miR-98-5p	ENSG00000175265	GOLGA8A	protein_coding	chr15	34672105	34672110	34672105	34672110	-	7	0	AGO1-4,AGO2	1	0	0	0	0	0	0	7
MIMAT0000096	hsa-miR-98-5p	ENSG00000215252	GOLGA8B	protein_coding	chr15	34818324	34818329	34818324	34818329	-	5	0	AGO1-4,AGO2	1	0	0	0	0	0	0	7
MIMAT0000096	hsa-miR-98-5p	ENSG00000134146	DPH6	protein_coding	chr15	35663652	35663658	35663651	35663671	-	1	0	AGO2	1	0	0	0	1	0	0	8
MIMAT0000096	hsa-miR-98-5p	ENSG00000134138	MEIS2	protein_coding	chr15	37183462	37183467	37183461	37183489	-	7	0	AGO1-4,AGO2	1	0	0	1	1	1	1	10
MIMAT0000096	hsa-miR-98-5p	ENSG00000172575	RASGRP1	protein_coding	chr15	38782256	38782262	38782255	38782283	-	2	0	AGO1-4	1	0	1	1	1	1	1	9
MIMAT0000096	hsa-miR-98-5p	ENSG00000104081	BMF	protein_coding	chr15	40382172	40382179	40382172	40382179	-	2	0	AGO2	1	0	0	0	0	0	0	4
MIMAT0000096	hsa-miR-98-5p	ENSG00000104081	BMF	protein_coding	chr15	40382962	40382967	40382962	40382967	-	3	0	AGO2	1	0	0	0	0	0	0	4
MIMAT0000096	hsa-miR-98-5p	ENSG00000137841	PLCB2	protein_coding	chr15	40580422	40580428	40580421	40580442	-	1	0	AGO1-4	1	0	1	0	1	0	0	7
MIMAT0000096	hsa-miR-98-5p	ENSG00000128908	INO80	protein_coding	chr15	41271394	41271399	41271394	41271399	-	8	0	AGO1-4,AGO2	1	0	0	0	0	0	0	9
MIMAT0000096	hsa-miR-98-5p	ENSG00000171766	GATM	protein_coding	chr15	45653620	45653625	45653619	45653647	-	11	0	AGO1-4,AGO2	1	0	1	1	1	0	0	6
MIMAT0000096	hsa-miR-98-5p	ENSG00000171766	GATM	protein_coding	chr15	45653998	45654004	45653997	45654025	-	8	0	AGO1-4,AGO2	1	0	1	1	1	1	1	6
MIMAT0000096	hsa-miR-98-5p	ENSG00000104154	SLC30A4	protein_coding	chr15	45777107	45777112	45777106	45777134	-	2	0	AGO1-4	1	0	0	1	0	1	1	9
MIMAT0000096	hsa-miR-98-5p	ENSG00000166147	FBN1	protein_coding	chr15	48934596	48934602	48934595	48934623	-	3	0	AGO2	0	0	1	1	0	0	0	11
MIMAT0000096	hsa-miR-98-5p	ENSG00000166147	FBN1	protein_coding	chr15	48935053	48935058	48935052	48935080	-	1	0	AGO2	0	0	1	1	0	0	0	11
MIMAT0000096	hsa-miR-98-5p	ENSG00000138593	SECISBP2L	protein_coding	chr15	49282227	49282232	49282227	49282232	-	4	0	AGO1-4,AGO2	1	0	0	0	0	0	0	8
MIMAT0000096	hsa-miR-98-5p	ENSG00000138593	SECISBP2L	protein_coding	chr15	49283707	49283712	49283706	49283712	-	22	0	AGO1,AGO1-4,AGO2	1	0	0	0	0	0	1	8
MIMAT0000096	hsa-miR-98-5p	ENSG00000128989	ARPP19	protein_coding	chr15	52841036	52841041	52841035	52841063	-	2	2	AGO1-4	1	0	1	1	0	0	0	7
MIMAT0000096	hsa-miR-98-5p	ENSG00000128989	ARPP19	protein_coding	chr15	52841791	52841797	52841790	52841818	-	14	0	AGO1-4,AGO2	1	0	1	1	1	1	1	7
MIMAT0000096	hsa-miR-98-5p	ENSG00000047346	FAM214A	protein_coding	chr15	52874470	52874498	52874470	52874498	-	8	0	AGO1-4,AGO2	0	0	0	1	0	0	0	8
MIMAT0000096	hsa-miR-98-5p	ENSG00000047346	FAM214A	protein_coding	chr15	52876952	52876980	52876952	52876980	-	1	1	AGO1-4	0	0	0	1	0	0	0	8
MIMAT0000096	hsa-miR-98-5p	ENSG00000260916	CCPG1	protein_coding	chr15	55649808	55649814	55649808	55649814	-	4	0	AGO1,AGO2	1	0	0	0	0	0	0	11
MIMAT0000096	hsa-miR-98-5p	ENSG00000166450	PRTG	protein_coding	chr15	55908647	55908652	55908646	55908674	-	4	0	AGO1-4,AGO2	0	0	1	1	0	0	0	9
MIMAT0000096	hsa-miR-98-5p	ENSG00000166450	PRTG	protein_coding	chr15	55908889	55908894	55908888	55908916	-	3	0	AGO1-4,AGO2	0	0	1	1	0	0	0	9
MIMAT0000096	hsa-miR-98-5p	ENSG00000166450	PRTG	protein_coding	chr15	55910220	55910226	55910219	55910247	-	6	0	AGO1-4,AGO2	0	0	1	1	1	1	1	9
MIMAT0000096	hsa-miR-98-5p	ENSG00000166450	PRTG	protein_coding	chr15	55911555	55911560	55911554	55911582	-	2	0	AGO1-4	0	0	1	1	0	0	0	9
MIMAT0000096	hsa-miR-98-5p	ENSG00000166450	PRTG	protein_coding	chr15	55911750	55911755	55911749	55911777	-	21	0	AGO1,AGO1-4,AGO2	1	0	1	1	0	0	1	9
MIMAT0000096	hsa-miR-98-5p	ENSG00000166450	PRTG	protein_coding	chr15	55911792	55911798	55911791	55911819	-	16	0	AGO1,AGO1-4,AGO2	1	0	1	1	0	1	1	9
MIMAT0000096	hsa-miR-98-5p	ENSG00000069869	NEDD4	protein_coding	chr15	56120459	56120464	56120458	56120486	-	11	0	AGO1-4,AGO2	1	0	1	1	0	0	0	9
MIMAT0000096	hsa-miR-98-5p	ENSG00000069869	NEDD4	protein_coding	chr15	56121763	56121768	56121762	56121790	-	17	0	AGO1,AGO1-4,AGO2	1	0	1	1	0	0	0	9
MIMAT0000096	hsa-miR-98-5p	ENSG00000069869	NEDD4	protein_coding	chr15	56155201	56155229	56155201	56155229	-	3	0	AGO1-4,AGO2	0	0	0	1	0	0	0	9
MIMAT0000096	hsa-miR-98-5p	ENSG00000166797	FAM96A	protein_coding	chr15	64365026	64365031	64365025	64365046	-	10	0	AGO1-4,AGO2	1	0	0	0	1	1	0	5
MIMAT0000096	hsa-miR-98-5p	ENSG00000169118	CSNK1G1	protein_coding	chr15	64458010	64458015	64458010	64458015	-	3	0	AGO2	1	0	0	0	0	0	0	7
MIMAT0000096	hsa-miR-98-5p	ENSG00000166855	CLPX	protein_coding	chr15	65451005	65451033	65451005	65451033	-	9	0	AGO1-4,AGO2	0	0	0	1	0	0	0	6
MIMAT0000096	hsa-miR-98-5p	ENSG00000138617	PARP16	protein_coding	chr15	65551679	65551707	65551679	65551707	-	1	0	AGO2	0	0	0	1	0	0	0	4
MIMAT0000096	hsa-miR-98-5p	ENSG00000138617	PARP16	protein_coding	chr15	65551715	65551721	65551714	65551742	-	3	0	AGO1-4,AGO2	1	0	1	1	1	0	0	4
MIMAT0000096	hsa-miR-98-5p	ENSG00000138617	PARP16	protein_coding	chr15	65555628	65555656	65555628	65555656	-	1	0	AGO1-4	0	0	0	1	0	0	0	4
MIMAT0000096	hsa-miR-98-5p	ENSG00000174498	IGDCC3	protein_coding	chr15	65620479	65620485	65620478	65620506	-	6	0	AGO1-4,AGO2	1	0	1	1	0	0	0	5
MIMAT0000096	hsa-miR-98-5p	ENSG00000174498	IGDCC3	protein_coding	chr15	65620556	65620562	65620555	65620583	-	16	0	AGO1,AGO1-4,AGO2	1	0	1	1	1	1	1	5
MIMAT0000096	hsa-miR-98-5p	ENSG00000174498	IGDCC3	protein_coding	chr15	65620707	65620713	65620706	65620734	-	6	0	AGO1-4,AGO2	1	0	1	1	1	1	1	5
MIMAT0000096	hsa-miR-98-5p	ENSG00000174498	IGDCC3	protein_coding	chr15	65620789	65620795	65620788	65620816	-	4	0	AGO1-4,AGO2	1	0	1	1	1	1	1	5
MIMAT0000096	hsa-miR-98-5p	ENSG00000103742	IGDCC4	protein_coding	chr15	65675497	65675503	65675496	65675524	-	18	0	AGO1,AGO1-4,AGO2,AGO3	1	0	0	1	1	1	1	7
MIMAT0000096	hsa-miR-98-5p	ENSG00000174446	SNAPC5	protein_coding	chr15	66786272	66786278	66786272	66786278	-	3	0	AGO1-4,AGO2	0	0	1	0	0	0	0	5
MIMAT0000096	hsa-miR-98-5p	ENSG00000129007	CALML4	protein_coding	chr15	68483950	68483955	68483950	68483955	-	1	0	AGO1-4	1	0	0	0	0	0	0	5
MIMAT0000096	hsa-miR-98-5p	ENSG00000260007	AC107871.1	protein_coding	chr15	68483950	68483955	68483950	68483955	-	1	0	AGO1-4	1	0	0	0	0	0	0	2
MIMAT0000096	hsa-miR-98-5p	ENSG00000129007	CALML4	protein_coding	chr15	68485981	68485986	68485981	68485986	-	1	0	AGO1-4	1	0	0	0	0	0	0	5
MIMAT0000096	hsa-miR-98-5p	ENSG00000260007	AC107871.1	protein_coding	chr15	68485981	68485986	68485981	68485986	-	1	0	AGO1-4	1	0	0	0	0	0	0	2
MIMAT0000096	hsa-miR-98-5p	ENSG00000137809	ITGA11	protein_coding	chr15	68594608	68594613	68594608	68594613	-	3	0	AGO1-4,AGO2	1	0	0	0	0	0	0	9
MIMAT0000096	hsa-miR-98-5p	ENSG00000137817	PARP6	protein_coding	chr15	72543555	72543583	72543555	72543583	-	1	1	AGO1-4	0	0	0	1	0	0	0	4
MIMAT0000096	hsa-miR-98-5p	ENSG00000178761	FAM219B	protein_coding	chr15	75192437	75192442	75192437	75192442	-	3	0	AGO1-4,AGO2	1	0	0	0	0	0	0	7
MIMAT0000096	hsa-miR-98-5p	ENSG00000178718	RPP25	protein_coding	chr15	75248256	75248261	75248256	75248261	-	1	0	AGO2	1	0	0	0	0	0	0	3
MIMAT0000096	hsa-miR-98-5p	ENSG00000140391	TSPAN3	protein_coding	chr15	77338867	77338872	77338867	77338872	-	6	0	AGO1,AGO1-4,AGO2	1	0	0	0	0	0	0	4
MIMAT0000096	hsa-miR-98-5p	ENSG00000169783	LINGO1	protein_coding	chr15	77905445	77905451	77905444	77905472	-	2	1	AGO2	1	0	0	1	1	0	1	4
MIMAT0000096	hsa-miR-98-5p	ENSG00000214575	CPEB1	protein_coding	chr15	83212048	83212054	83212047	83212075	-	6	0	AGO1-4	1	0	1	1	1	1	1	7
MIMAT0000096	hsa-miR-98-5p	ENSG00000103723	AP3B2	protein_coding	chr15	83328271	83328276	83328271	83328276	-	1	0	AGO1-4	1	0	0	0	0	0	0	7
MIMAT0000096	hsa-miR-98-5p	ENSG00000103942	HOMER2	protein_coding	chr15	83510572	83510577	83510571	83510599	-	20	0	AGO1,AGO1-4,AGO2,AGO3	0	0	1	1	0	0	0	6
MIMAT0000096	hsa-miR-98-5p	ENSG00000103942	HOMER2	protein_coding	chr15	83510583	83510589	83510582	83510610	-	20	0	AGO1,AGO1-4,AGO2,AGO3	0	0	1	1	0	0	0	6
MIMAT0000096	hsa-miR-98-5p	ENSG00000177082	WDR73	protein_coding	chr15	85186518	85186524	85186517	85186545	-	6	0	AGO1-4,AGO2	1	0	1	1	1	0	0	6
MIMAT0000096	hsa-miR-98-5p	ENSG00000140612	SEC11A	protein_coding	chr15	85212856	85212861	85212856	85212861	-	7	0	AGO1,AGO1-4,AGO2	1	0	0	0	0	0	0	5
MIMAT0000096	hsa-miR-98-5p	ENSG00000140543	DET1	protein_coding	chr15	89056063	89056068	89056063	89056068	-	2	0	AGO1-4	1	0	0	0	0	0	0	7
MIMAT0000096	hsa-miR-98-5p	ENSG00000157823	AP3S2	protein_coding	chr15	90378441	90378446	90378441	90378446	-	22	0	AGO1,AGO1-4,AGO2	1	0	0	0	0	0	0	11
MIMAT0000096	hsa-miR-98-5p	ENSG00000250021	C15orf38-AP3S2	protein_coding	chr15	90378441	90378446	90378441	90378446	-	22	0	AGO1,AGO1-4,AGO2	1	0	0	0	0	0	0	5
MIMAT0000096	hsa-miR-98-5p	ENSG00000182054	IDH2	protein_coding	chr15	90627299	90627304	90627298	90627326	-	9	0	AGO1-4,AGO2	1	0	0	1	0	1	1	4
MIMAT0000096	hsa-miR-98-5p	ENSG00000175344	CHRNA7	protein_coding	chr15	32463134	32463141	32463113	32463141	+	3	0	AGO1,AGO2	0	0	0	1	0	0	1	6
MIMAT0000096	hsa-miR-98-5p	ENSG00000186073	C15orf41	protein_coding	chr15	37100787	37100793	37100766	37100794	+	6	0	AGO1-4,AGO2	1	0	1	1	1	1	1	4
MIMAT0000096	hsa-miR-98-5p	ENSG00000171262	FAM98B	protein_coding	chr15	38779204	38779209	38779204	38779209	+	1	0	AGO2	0	0	1	0	0	0	0	5
MIMAT0000096	hsa-miR-98-5p	ENSG00000137801	THBS1	protein_coding	chr15	39889088	39889093	39889066	39889094	+	38	0	AGO1,AGO1-4,AGO2	1	0	1	1	1	1	1	10
MIMAT0000096	hsa-miR-98-5p	ENSG00000128829	EIF2AK4	protein_coding	chr15	40326583	40326602	40326583	40326602	+	9	0	AGO1-4,AGO2	0	0	0	0	1	0	0	5
MIMAT0000096	hsa-miR-98-5p	ENSG00000140320	BAHD1	protein_coding	chr15	40758747	40758752	40758747	40758753	+	3	0	AGO1-4,AGO2	1	0	0	0	0	1	1	7
MIMAT0000096	hsa-miR-98-5p	ENSG00000166133	RPUSD2	protein_coding	chr15	40866597	40866603	40866582	40866604	+	11	0	AGO1,AGO1-4,AGO2,AGO3	1	0	1	0	1	1	1	4
MIMAT0000096	hsa-miR-98-5p	ENSG00000174197	MGA	protein_coding	chr15	42003084	42003112	42003084	42003112	+	12	0	AGO1,AGO1-4,AGO2	0	0	0	1	0	0	0	4
MIMAT0000096	hsa-miR-98-5p	ENSG00000174197	MGA	protein_coding	chr15	42041828	42041856	42041828	42041856	+	5	0	AGO1-4,AGO2	0	0	0	1	0	0	0	4
MIMAT0000096	hsa-miR-98-5p	ENSG00000174197	MGA	protein_coding	chr15	42059679	42059684	42059657	42059685	+	2	1	AGO2	1	0	0	1	0	1	1	4
MIMAT0000096	hsa-miR-98-5p	ENSG00000137802	MAPKBP1	protein_coding	chr15	42118538	42118544	42118538	42118544	+	4	0	AGO1-4,AGO2	1	0	0	0	0	0	0	5
MIMAT0000096	hsa-miR-98-5p	ENSG00000092531	SNAP23	protein_coding	chr15	42824064	42824092	42824064	42824092	+	1	0	AGO1-4	0	0	0	1	0	0	0	9
MIMAT0000096	hsa-miR-98-5p	ENSG00000092531	SNAP23	protein_coding	chr15	42824881	42824886	42824859	42824887	+	18	1	AGO1-4,AGO2	1	0	0	1	1	1	1	9
MIMAT0000096	hsa-miR-98-5p	ENSG00000159433	STARD9	protein_coding	chr15	43012203	43012209	43012182	43012210	+	1	0	AGO1-4	0	0	1	1	1	0	0	7
MIMAT0000096	hsa-miR-98-5p	ENSG00000159433	STARD9	protein_coding	chr15	43012685	43012690	43012663	43012691	+	1	0	AGO2	0	0	1	1	0	0	0	7
MIMAT0000096	hsa-miR-98-5p	ENSG00000159433	STARD9	protein_coding	chr15	43012992	43012997	43012970	43012998	+	1	0	AGO2	0	0	1	1	0	0	1	7
MIMAT0000096	hsa-miR-98-5p	ENSG00000159433	STARD9	protein_coding	chr15	43013114	43013120	43013114	43013120	+	1	0	AGO2	0	0	1	0	0	0	0	7
MIMAT0000096	hsa-miR-98-5p	ENSG00000167004	PDIA3	protein_coding	chr15	44063504	44063511	44063504	44063511	+	10	0	AGO1,AGO1-4,AGO2	1	0	0	0	0	0	0	2
MIMAT0000096	hsa-miR-98-5p	ENSG00000140264	SERF2	protein_coding	chr15	44087470	44087476	44087455	44087477	+	5	0	AGO1-4,AGO2	1	0	0	0	1	0	0	1
MIMAT0000096	hsa-miR-98-5p	ENSG00000137770	CTDSPL2	protein_coding	chr15	44817238	44817243	44817216	44817244	+	15	0	AGO1-4,AGO2	1	0	1	1	0	1	1	4
MIMAT0000096	hsa-miR-98-5p	ENSG00000137770	CTDSPL2	protein_coding	chr15	44817391	44817396	44817369	44817397	+	6	0	AGO1-4,AGO2	1	0	1	1	0	1	0	4
MIMAT0000096	hsa-miR-98-5p	ENSG00000104131	EIF3J	protein_coding	chr15	44853713	44853718	44853713	44853718	+	15	1	AGO1,AGO1-4,AGO2	1	0	0	0	0	0	0	6
MIMAT0000096	hsa-miR-98-5p	ENSG00000104131	EIF3J	protein_coding	chr15	44854296	44854301	44854296	44854301	+	2	0	AGO1-4	1	0	0	0	0	0	0	6
MIMAT0000096	hsa-miR-98-5p	ENSG00000104164	BLOC1S6	protein_coding	chr15	45900325	45900331	45900312	45900332	+	6	0	AGO1-4,AGO2	1	0	0	0	1	0	1	6
MIMAT0000096	hsa-miR-98-5p	ENSG00000081014	AP4E1	protein_coding	chr15	51296459	51296465	51296445	51296466	+	1	0	AGO1-4	1	0	0	0	1	0	0	6
MIMAT0000096	hsa-miR-98-5p	ENSG00000128872	TMOD2	protein_coding	chr15	52105961	52105967	52105940	52105968	+	7	1	AGO1,AGO2	0	0	0	1	0	1	1	6
MIMAT0000096	hsa-miR-98-5p	ENSG00000069956	MAPK6	protein_coding	chr15	52357684	52357690	52357663	52357691	+	38	1	AGO1,AGO1-4,AGO2	1	0	1	1	1	1	1	5
MIMAT0000096	hsa-miR-98-5p	ENSG00000157470	FAM81A	protein_coding	chr15	59813634	59813639	59813634	59813639	+	1	0	AGO1-4	1	0	0	0	0	0	0	5
MIMAT0000096	hsa-miR-98-5p	ENSG00000198535	C2CD4A	protein_coding	chr15	62362587	62362593	62362574	62362594	+	1	0	AGO1	1	0	1	0	1	0	0	5
MIMAT0000096	hsa-miR-98-5p	ENSG00000103642	LACTB	protein_coding	chr15	63434129	63434134	63434110	63434135	+	3	0	AGO1-4,AGO2	1	0	0	0	1	0	0	8
MIMAT0000096	hsa-miR-98-5p	ENSG00000166128	RAB8B	protein_coding	chr15	63556480	63556485	63556478	63556485	+	2	0	AGO2	1	0	1	0	0	0	0	7
MIMAT0000096	hsa-miR-98-5p	ENSG00000166128	RAB8B	protein_coding	chr15	63557847	63557852	63557847	63557853	+	12	0	AGO1-4,AGO2	1	0	1	0	0	1	0	7
MIMAT0000096	hsa-miR-98-5p	ENSG00000166128	RAB8B	protein_coding	chr15	63558729	63558734	63558714	63558735	+	10	0	AGO1,AGO1-4,AGO2	1	0	1	0	1	1	1	7
MIMAT0000096	hsa-miR-98-5p	ENSG00000197361	FBXL22	protein_coding	chr15	63893378	63893385	63893378	63893385	+	4	0	AGO1-4,AGO2	0	0	0	0	0	0	1	8
MIMAT0000096	hsa-miR-98-5p	ENSG00000028528	SNX1	protein_coding	chr15	64430375	64430381	64430375	64430382	+	2	0	AGO1-4,AGO2	1	0	0	0	0	0	1	4
MIMAT0000096	hsa-miR-98-5p	ENSG00000137834	SMAD6	protein_coding	chr15	67073449	67073467	67073449	67073467	+	4	0	AGO1-4,AGO2	0	0	0	0	1	0	0	8
MIMAT0000096	hsa-miR-98-5p	ENSG00000137819	PAQR5	protein_coding	chr15	69698580	69698585	69698580	69698585	+	1	0	AGO1-4	1	0	0	0	0	0	0	4
MIMAT0000096	hsa-miR-98-5p	ENSG00000137819	PAQR5	protein_coding	chr15	69698690	69698695	69698690	69698695	+	1	0	AGO1-4	1	0	0	0	0	0	0	4
MIMAT0000096	hsa-miR-98-5p	ENSG00000166233	ARIH1	protein_coding	chr15	72873275	72873303	72873275	72873303	+	20	0	AGO1,AGO1-4,AGO2	0	0	0	1	0	0	0	7
MIMAT0000096	hsa-miR-98-5p	ENSG00000166233	ARIH1	protein_coding	chr15	72879572	72879578	72879551	72879579	+	6	0	AGO1,AGO1-4,AGO2	0	0	1	1	0	0	0	7
MIMAT0000096	hsa-miR-98-5p	ENSG00000067141	NEO1	protein_coding	chr15	73597107	73597112	73597107	73597113	+	3	0	AGO1-4	1	0	0	0	0	1	0	9
MIMAT0000096	hsa-miR-98-5p	ENSG00000103855	CD276	protein_coding	chr15	74006383	74006388	74006383	74006388	+	2	0	AGO1-4,AGO2	1	0	0	0	0	0	0	8
MIMAT0000096	hsa-miR-98-5p	ENSG00000129009	ISLR	protein_coding	chr15	74468601	74468607	74468587	74468608	+	3	0	AGO1-4	1	0	1	0	1	0	1	10
MIMAT0000096	hsa-miR-98-5p	ENSG00000179361	ARID3B	protein_coding	chr15	74888039	74888067	74888039	74888067	+	4	0	AGO1-4,AGO2	0	0	0	1	0	0	0	9
MIMAT0000096	hsa-miR-98-5p	ENSG00000179361	ARID3B	protein_coding	chr15	74888183	74888188	74888161	74888189	+	8	0	AGO1-4,AGO2	1	0	1	1	0	1	1	9
MIMAT0000096	hsa-miR-98-5p	ENSG00000179361	ARID3B	protein_coding	chr15	74889048	74889053	74889026	74889054	+	3	0	AGO1-4,AGO2	1	0	1	1	0	1	1	9
MIMAT0000096	hsa-miR-98-5p	ENSG00000179361	ARID3B	protein_coding	chr15	74889769	74889774	74889747	74889775	+	2	0	AGO1-4,AGO2	1	0	1	1	0	1	1	9
MIMAT0000096	hsa-miR-98-5p	ENSG00000179361	ARID3B	protein_coding	chr15	74890367	74890372	74890345	74890373	+	9	0	AGO1,AGO1-4,AGO2	1	0	1	1	0	1	1	9
MIMAT0000096	hsa-miR-98-5p	ENSG00000179361	ARID3B	protein_coding	chr15	74890457	74890463	74890436	74890464	+	17	0	AGO1,AGO1-4,AGO2	1	0	1	1	1	1	1	9
MIMAT0000096	hsa-miR-98-5p	ENSG00000198794	SCAMP5	protein_coding	chr15	75313427	75313432	75313427	75313432	+	5	0	AGO1-4,AGO2	1	0	0	0	0	0	0	4
MIMAT0000096	hsa-miR-98-5p	ENSG00000138621	PPCDC	protein_coding	chr15	75342318	75342323	75342318	75342323	+	2	0	AGO1-4,AGO2	1	0	0	0	0	0	0	1
MIMAT0000096	hsa-miR-98-5p	ENSG00000167173	C15orf39	protein_coding	chr15	75503811	75503817	75503790	75503818	+	11	0	AGO1-4,AGO2	1	0	0	1	1	1	1	6
MIMAT0000096	hsa-miR-98-5p	ENSG00000167196	FBXO22	protein_coding	chr15	76226697	76226703	76226676	76226704	+	13	0	AGO1,AGO1-4,AGO2	1	0	1	1	1	0	0	8
MIMAT0000096	hsa-miR-98-5p	ENSG00000140382	HMG20A	protein_coding	chr15	77776640	77776645	77776640	77776645	+	1	0	AGO2	1	0	0	0	0	0	0	3
MIMAT0000096	hsa-miR-98-5p	ENSG00000140403	DNAJA4	protein_coding	chr15	78573978	78573983	78573978	78573983	+	1	0	AGO1-4	1	0	0	0	0	0	0	7
MIMAT0000096	hsa-miR-98-5p	ENSG00000188266	HYKK	protein_coding	chr15	78820106	78820112	78820092	78820113	+	1	0	AGO1-4	0	0	1	0	1	0	0	5
MIMAT0000096	hsa-miR-98-5p	ENSG00000136379	ABHD17C	protein_coding	chr15	81046729	81046734	81046729	81046735	+	46	0	AGO1,AGO1-4,AGO2,AGO3	1	0	0	0	0	1	1	5
MIMAT0000096	hsa-miR-98-5p	ENSG00000140406	TLNRD1	protein_coding	chr15	81296077	81296082	81296077	81296083	+	6	1	AGO1-4,AGO2	1	0	0	0	0	1	1	5
MIMAT0000096	hsa-miR-98-5p	ENSG00000169612	FAM103A1	protein_coding	chr15	83659029	83659035	83659008	83659036	+	14	1	AGO1,AGO1-4,AGO2	1	0	1	1	1	0	1	5
MIMAT0000096	hsa-miR-98-5p	ENSG00000169612	FAM103A1	protein_coding	chr15	83659665	83659670	83659643	83659671	+	13	0	AGO1,AGO1-4,AGO2	0	0	1	1	0	0	0	5
MIMAT0000096	hsa-miR-98-5p	ENSG00000170776	AKAP13	protein_coding	chr15	86292300	86292305	86292300	86292305	+	3	0	AGO1-4,AGO2	1	0	0	0	0	0	0	12
MIMAT0000096	hsa-miR-98-5p	ENSG00000181026	AEN	protein_coding	chr15	89174008	89174014	89173987	89174015	+	9	0	AGO1,AGO2	1	0	1	1	1	0	1	7
MIMAT0000096	hsa-miR-98-5p	ENSG00000181026	AEN	protein_coding	chr15	89174790	89174796	89174769	89174797	+	12	1	AGO1-4,AGO2	1	0	1	1	1	0	1	7
MIMAT0000096	hsa-miR-98-5p	ENSG00000140526	ABHD2	protein_coding	chr15	89743010	89743016	89743010	89743016	+	1	0	AGO1-4	1	0	0	0	0	0	0	14
MIMAT0000096	hsa-miR-98-5p	ENSG00000140548	ZNF710	protein_coding	chr15	90623589	90623595	90623568	90623596	+	3	0	AGO1-4,AGO2	1	0	1	1	0	1	1	7
MIMAT0000096	hsa-miR-98-5p	ENSG00000140548	ZNF710	protein_coding	chr15	90624920	90624926	90624899	90624927	+	4	0	AGO1-4,AGO2	0	0	1	1	0	1	1	7
MIMAT0000096	hsa-miR-98-5p	ENSG00000140548	ZNF710	protein_coding	chr15	90624966	90624971	90624944	90624972	+	2	0	AGO1-4	0	0	1	1	0	0	0	7
MIMAT0000096	hsa-miR-98-5p	ENSG00000196547	MAN2A2	protein_coding	chr15	91447482	91447510	91447482	91447510	+	5	0	AGO1-4,AGO2	0	0	0	1	0	0	0	5
MIMAT0000096	hsa-miR-98-5p	ENSG00000196547	MAN2A2	protein_coding	chr15	91465171	91465177	91465150	91465178	+	1	0	AGO1-4	1	0	1	1	1	0	0	5
MIMAT0000096	hsa-miR-98-5p	ENSG00000196547	MAN2A2	protein_coding	chr15	91465241	91465246	91465219	91465247	+	1	0	AGO1-4	1	0	1	1	0	0	0	5
MIMAT0000096	hsa-miR-98-5p	ENSG00000166965	RCCD1	protein_coding	chr15	91505557	91505562	91505557	91505563	+	6	0	AGO1-4,AGO2	1	0	0	0	0	1	0	5
MIMAT0000096	hsa-miR-98-5p	ENSG00000176463	SLCO3A1	protein_coding	chr15	92715364	92715385	92715364	92715385	+	2	0	AGO1,AGO2	0	0	0	0	1	0	0	3
MIMAT0000096	hsa-miR-98-5p	ENSG00000173575	CHD2	protein_coding	chr15	93486150	93486171	93486150	93486171	+	1	0	AGO2	0	0	0	0	1	0	0	7
MIMAT0000096	hsa-miR-98-5p	ENSG00000185551	NR2F2	protein_coding	chr15	96881255	96881260	96881255	96881260	+	2	0	AGO1,AGO2	1	0	0	0	0	0	0	8
MIMAT0000096	hsa-miR-98-5p	ENSG00000140450	ARRDC4	protein_coding	chr15	98515304	98515310	98515289	98515311	+	8	0	AGO1,AGO1-4,AGO2	1	0	1	0	1	1	1	7
MIMAT0000096	hsa-miR-98-5p	ENSG00000140450	ARRDC4	protein_coding	chr15	98516103	98516108	98516103	98516109	+	8	0	AGO1,AGO1-4,AGO2,AGO3	1	0	1	0	0	1	0	7
MIMAT0000096	hsa-miR-98-5p	ENSG00000140443	IGF1R	protein_coding	chr15	99250846	99250874	99250846	99250874	+	3	0	AGO1-4,AGO2	0	0	0	1	0	0	0	12
MIMAT0000096	hsa-miR-98-5p	ENSG00000140443	IGF1R	protein_coding	chr15	99482483	99482511	99482483	99482511	+	1	0	AGO1-4	0	0	0	1	0	0	0	12
MIMAT0000096	hsa-miR-98-5p	ENSG00000140443	IGF1R	protein_coding	chr15	99500770	99500775	99500748	99500776	+	10	1	AGO1-4,AGO2	1	0	1	1	0	0	1	12
MIMAT0000096	hsa-miR-98-5p	ENSG00000140443	IGF1R	protein_coding	chr15	99503290	99503296	99503269	99503297	+	29	0	AGO1,AGO1-4,AGO2	1	0	1	1	1	0	1	12
MIMAT0000096	hsa-miR-98-5p	ENSG00000140443	IGF1R	protein_coding	chr15	99504153	99504158	99504131	99504159	+	6	0	AGO1-4,AGO2	1	0	1	1	0	0	0	12
MIMAT0000096	hsa-miR-98-5p	ENSG00000140443	IGF1R	protein_coding	chr15	99507332	99507338	99507311	99507339	+	6	0	AGO1-4,AGO2	1	0	1	1	0	1	1	12
MIMAT0000096	hsa-miR-98-5p	ENSG00000168904	LRRC28	protein_coding	chr15	99828133	99828154	99828133	99828154	+	1	0	AGO2	0	0	0	0	1	0	0	2
MIMAT0000096	hsa-miR-98-5p	ENSG00000183475	ASB7	protein_coding	chr15	101189253	101189258	101189253	101189258	+	1	0	AGO2	1	0	0	0	0	0	0	5
MIMAT0000096	hsa-miR-98-5p	ENSG00000129925	TMEM8A	protein_coding	chr16	420967	420972	420967	420972	-	3	1	AGO1-4,AGO2	1	0	0	0	0	0	0	5
MIMAT0000096	hsa-miR-98-5p	ENSG00000103249	CLCN7	protein_coding	chr16	1496373	1496378	1496373	1496378	-	2	0	AGO1-4,AGO2	1	0	0	0	0	0	0	4
MIMAT0000096	hsa-miR-98-5p	ENSG00000008710	PKD1	protein_coding	chr16	2139333	2139340	2139333	2139340	-	19	0	AGO1-4,AGO2	1	0	0	0	0	0	0	10
MIMAT0000096	hsa-miR-98-5p	ENSG00000005001	PRSS22	protein_coding	chr16	2902982	2902982	2902976	2903002	-	5	0	AGO1-4,AGO2	2	0	2	0	1	0	2	9
MIMAT0000096	hsa-miR-98-5p	ENSG00000010539	ZNF200	protein_coding	chr16	3272904	3272910	3272903	3272931	-	7	0	AGO1-4,AGO2	1	0	0	1	1	0	1	3
MIMAT0000096	hsa-miR-98-5p	ENSG00000010539	ZNF200	protein_coding	chr16	3273690	3273695	3273689	3273717	-	17	0	AGO1,AGO1-4,AGO2,AGO3	1	0	0	1	0	0	1	3
MIMAT0000096	hsa-miR-98-5p	ENSG00000010539	ZNF200	protein_coding	chr16	3274278	3274306	3274278	3274306	-	7	0	AGO1,AGO1-4,AGO2	0	0	0	1	0	0	0	3
MIMAT0000096	hsa-miR-98-5p	ENSG00000162104	ADCY9	protein_coding	chr16	4013258	4013263	4013257	4013285	-	10	0	AGO1-4,AGO2,AGO3	1	0	0	1	0	0	0	7
MIMAT0000096	hsa-miR-98-5p	ENSG00000162104	ADCY9	protein_coding	chr16	4013406	4013434	4013406	4013434	-	1	1	AGO2	0	0	0	1	0	0	0	7
MIMAT0000096	hsa-miR-98-5p	ENSG00000162104	ADCY9	protein_coding	chr16	4013890	4013895	4013889	4013917	-	7	0	AGO1-4,AGO2	1	0	0	1	0	0	0	7
MIMAT0000096	hsa-miR-98-5p	ENSG00000262246	CORO7	protein_coding	chr16	4405073	4405078	4405073	4405078	-	2	0	AGO1-4,AGO2	1	0	0	0	0	0	0	4
MIMAT0000096	hsa-miR-98-5p	ENSG00000140632	GLYR1	protein_coding	chr16	4854286	4854291	4854286	4854291	-	2	0	AGO2	1	0	0	0	0	0	0	6
MIMAT0000096	hsa-miR-98-5p	ENSG00000185338	SOCS1	protein_coding	chr16	11348420	11348426	11348419	11348441	-	34	0	AGO1-4,AGO2	1	0	1	0	1	1	1	6
MIMAT0000096	hsa-miR-98-5p	ENSG00000103342	GSPT1	protein_coding	chr16	11962869	11962874	11962868	11962892	-	1	0	AGO1-4	0	0	1	0	1	0	0	8
MIMAT0000096	hsa-miR-98-5p	ENSG00000103342	GSPT1	protein_coding	chr16	11964698	11964704	11964698	11964704	-	2	0	AGO1-4	0	0	1	0	0	0	0	8
MIMAT0000096	hsa-miR-98-5p	ENSG00000085721	RRN3	protein_coding	chr16	15153896	15153901	15153895	15153913	-	6	0	AGO1-4,AGO2	1	0	0	0	1	0	0	4
MIMAT0000096	hsa-miR-98-5p	ENSG00000183793	NPIPA5	protein_coding	chr16	15457867	15457873	15457867	15457873	-	2	0	AGO1-4	0	0	1	0	0	0	0	3
MIMAT0000096	hsa-miR-98-5p	ENSG00000133393	FOPNL	protein_coding	chr16	15959785	15959790	15959784	15959790	-	14	0	AGO1,AGO1-4,AGO2,AGO3	1	0	0	0	0	0	1	3
MIMAT0000096	hsa-miR-98-5p	ENSG00000103489	XYLT1	protein_coding	chr16	17197920	17197926	17197919	17197947	-	4	0	AGO1-4,AGO2	1	0	0	1	0	1	1	11
MIMAT0000096	hsa-miR-98-5p	ENSG00000233024	AC126755.2	protein_coding	chr16	18452385	18452408	18452385	18452413	-	1	0	AGO1-4	0	0	0	1	1	0	0	5
MIMAT0000096	hsa-miR-98-5p	ENSG00000157106	SMG1	protein_coding	chr16	18818651	18818658	18818651	18818658	-	19	0	AGO1,AGO1-4,AGO2	1	0	0	0	0	0	0	6
MIMAT0000096	hsa-miR-98-5p	ENSG00000188215	DCUN1D3	protein_coding	chr16	20870382	20870388	20870381	20870409	-	5	0	AGO1-4,AGO2	1	0	1	1	1	1	1	11
MIMAT0000096	hsa-miR-98-5p	ENSG00000185864	NPIPB4	protein_coding	chr16	21849005	21849033	21849005	21849033	-	1	0	AGO1-4	0	0	0	1	0	0	0	5
MIMAT0000096	hsa-miR-98-5p	ENSG00000103365	GGA2	protein_coding	chr16	23476306	23476312	23476306	23476312	-	5	0	AGO1-4,AGO2	1	0	1	0	0	0	0	3
MIMAT0000096	hsa-miR-98-5p	ENSG00000155592	ZKSCAN2	protein_coding	chr16	25248092	25248097	25248092	25248097	-	4	0	AGO1-4,AGO2	1	0	0	0	0	0	0	9
MIMAT0000096	hsa-miR-98-5p	ENSG00000174943	KCTD13	protein_coding	chr16	29917776	29917782	29917775	29917796	-	1	0	AGO2	1	0	0	0	1	0	0	3
MIMAT0000096	hsa-miR-98-5p	ENSG00000180096	SEPT1	protein_coding	chr16	30389729	30389734	30389729	30389734	-	1	0	AGO2	1	0	0	0	0	0	0	7
MIMAT0000096	hsa-miR-98-5p	ENSG00000179918	SEPHS2	protein_coding	chr16	30455456	30455461	30455456	30455461	-	6	1	AGO1-4,AGO2	1	0	0	0	0	0	0	3
MIMAT0000096	hsa-miR-98-5p	ENSG00000156853	ZNF689	protein_coding	chr16	30615090	30615096	30615089	30615117	-	16	0	AGO1,AGO1-4,AGO2,AGO3	1	0	1	1	1	0	1	8
MIMAT0000096	hsa-miR-98-5p	ENSG00000102870	ZNF629	protein_coding	chr16	30790387	30790392	30790387	30790392	-	1	0	AGO2	1	0	0	0	0	0	0	7
MIMAT0000096	hsa-miR-98-5p	ENSG00000069345	DNAJA2	protein_coding	chr16	46989430	46989436	46989429	46989457	-	15	0	AGO1,AGO1-4,AGO2	1	0	1	1	1	1	1	4
MIMAT0000096	hsa-miR-98-5p	ENSG00000102921	N4BP1	protein_coding	chr16	48574658	48574664	48574658	48574664	-	1	0	AGO2	1	0	0	0	0	0	0	17
MIMAT0000096	hsa-miR-98-5p	ENSG00000103449	SALL1	protein_coding	chr16	51173361	51173389	51173361	51173389	-	1	0	AGO2	0	0	0	1	0	0	0	7
MIMAT0000096	hsa-miR-98-5p	ENSG00000103449	SALL1	protein_coding	chr16	51174952	51174980	51174952	51174980	-	14	0	AGO1,AGO1-4,AGO2,AGO3	0	0	0	1	0	0	0	7
MIMAT0000096	hsa-miR-98-5p	ENSG00000103449	SALL1	protein_coding	chr16	51175165	51175193	51175165	51175193	-	5	0	AGO1,AGO1-4,AGO2	0	0	0	1	0	0	0	7
MIMAT0000096	hsa-miR-98-5p	ENSG00000103449	SALL1	protein_coding	chr16	51175623	51175628	51175600	51175651	-	17	0	AGO1,AGO1-4,AGO2,AGO3	0	0	0	2	0	0	0	7
MIMAT0000096	hsa-miR-98-5p	ENSG00000103042	SLC38A7	protein_coding	chr16	58700389	58700394	58700389	58700394	-	1	0	AGO2	1	0	0	0	0	0	0	5
MIMAT0000096	hsa-miR-98-5p	ENSG00000196123	KIAA0895L	protein_coding	chr16	67210290	67210296	67210289	67210310	-	5	0	AGO1-4,AGO2	1	0	0	0	1	1	1	5
MIMAT0000096	hsa-miR-98-5p	ENSG00000141098	GFOD2	protein_coding	chr16	67716470	67716490	67716470	67716490	-	2	0	AGO1-4,AGO2	0	0	0	0	1	0	0	6
MIMAT0000096	hsa-miR-98-5p	ENSG00000103067	ESRP2	protein_coding	chr16	68263678	68263684	68263677	68263705	-	3	0	AGO1-4,AGO2	1	0	0	1	1	0	0	9
MIMAT0000096	hsa-miR-98-5p	ENSG00000103067	ESRP2	protein_coding	chr16	68264423	68264451	68264423	68264451	-	5	0	AGO1-4	0	0	0	1	0	0	0	9
MIMAT0000096	hsa-miR-98-5p	ENSG00000157350	ST3GAL2	protein_coding	chr16	70414659	70414664	70414659	70414664	-	1	0	AGO2	1	0	0	0	0	0	0	3
MIMAT0000096	hsa-miR-98-5p	ENSG00000198650	TAT	protein_coding	chr16	71603759	71603787	71603759	71603787	-	1	0	AGO1-4	0	0	0	1	0	0	0	6
MIMAT0000096	hsa-miR-98-5p	ENSG00000040199	PHLPP2	protein_coding	chr16	71679916	71679921	71679916	71679921	-	1	0	AGO2	1	0	0	0	0	0	0	3
MIMAT0000096	hsa-miR-98-5p	ENSG00000168411	RFWD3	protein_coding	chr16	74655473	74655479	74655472	74655500	-	11	0	AGO1,AGO1-4,AGO2	1	0	1	1	1	0	0	3
MIMAT0000096	hsa-miR-98-5p	ENSG00000168411	RFWD3	protein_coding	chr16	74666470	74666498	74666470	74666498	-	9	0	AGO1,AGO1-4,AGO2	0	0	0	1	0	0	0	3
MIMAT0000096	hsa-miR-98-5p	ENSG00000184860	SDR42E1	protein_coding	chr16	82032114	82032120	82032113	82032141	-	2	0	AGO2	1	0	1	1	1	0	0	9
MIMAT0000096	hsa-miR-98-5p	ENSG00000135698	MPHOSPH6	protein_coding	chr16	82182066	82182071	82182066	82182071	-	8	0	AGO1-4,AGO2	1	0	0	0	0	0	0	4
MIMAT0000096	hsa-miR-98-5p	ENSG00000140950	TLDC1	protein_coding	chr16	84511694	84511699	84511693	84511721	-	8	0	AGO1-4,AGO2	1	0	1	1	0	0	0	10
MIMAT0000096	hsa-miR-98-5p	ENSG00000140950	TLDC1	protein_coding	chr16	84512154	84512159	84512153	84512181	-	6	0	AGO1-4,AGO2	1	0	1	1	0	0	0	10
MIMAT0000096	hsa-miR-98-5p	ENSG00000129993	CBFA2T3	protein_coding	chr16	88942070	88942076	88942070	88942076	-	4	0	AGO1-4	1	0	0	0	0	1	1	6
MIMAT0000096	hsa-miR-98-5p	ENSG00000242173	ARHGDIG	protein_coding	chr16	332835	332841	332835	332841	+	2	0	AGO2	1	0	0	0	0	0	0	1
MIMAT0000096	hsa-miR-98-5p	ENSG00000103202	NME4	protein_coding	chr16	450386	450392	450372	450393	+	16	7	AGO1,AGO1-4,AGO2	1	0	1	0	1	1	1	4
MIMAT0000096	hsa-miR-98-5p	ENSG00000103326	CAPN15	protein_coding	chr16	603738	603743	603738	603743	+	6	0	AGO1-4,AGO2	1	0	0	0	0	0	0	5
MIMAT0000096	hsa-miR-98-5p	ENSG00000197562	RAB40C	protein_coding	chr16	678801	678807	678801	678807	+	4	0	AGO1-4,AGO2	1	0	0	0	0	1	1	4
MIMAT0000096	hsa-miR-98-5p	ENSG00000007545	CRAMP1	protein_coding	chr16	1706810	1706838	1706810	1706838	+	12	0	AGO1-4,AGO2	0	0	0	1	0	0	0	7
MIMAT0000096	hsa-miR-98-5p	ENSG00000261732	AL031708.1	protein_coding	chr16	1706810	1706838	1706810	1706838	+	12	0	AGO1-4,AGO2	0	0	0	1	0	0	0	4
MIMAT0000096	hsa-miR-98-5p	ENSG00000131653	TRAF7	protein_coding	chr16	2226904	2226909	2226904	2226909	+	4	0	AGO1-4,AGO2	1	0	0	0	0	0	0	7
MIMAT0000096	hsa-miR-98-5p	ENSG00000162063	CCNF	protein_coding	chr16	2485834	2485862	2485834	2485862	+	6	0	AGO1-4,AGO2	0	0	0	1	0	0	0	3
MIMAT0000096	hsa-miR-98-5p	ENSG00000162063	CCNF	protein_coding	chr16	2489404	2489432	2489404	2489432	+	4	0	AGO1-4	0	0	0	1	0	0	0	3
MIMAT0000096	hsa-miR-98-5p	ENSG00000162063	CCNF	protein_coding	chr16	2506810	2506838	2506810	2506838	+	4	0	AGO1-4	0	0	0	1	0	0	0	3
MIMAT0000096	hsa-miR-98-5p	ENSG00000162063	CCNF	protein_coding	chr16	2508807	2508813	2508786	2508814	+	1	0	AGO1-4	1	0	0	1	1	0	1	3
MIMAT0000096	hsa-miR-98-5p	ENSG00000167977	KCTD5	protein_coding	chr16	2758669	2758674	2758669	2758674	+	9	0	AGO1-4,AGO2	1	0	0	0	0	0	0	3
MIMAT0000096	hsa-miR-98-5p	ENSG00000118900	UBN1	protein_coding	chr16	4930508	4930513	4930508	4930513	+	1	0	AGO1-4	1	0	0	0	0	0	0	3
MIMAT0000096	hsa-miR-98-5p	ENSG00000175643	RMI2	protein_coding	chr16	11445592	11445598	11445577	11445599	+	14	0	AGO1,AGO1-4,AGO2	1	0	1	0	1	0	0	7
MIMAT0000096	hsa-miR-98-5p	ENSG00000184602	SNN	protein_coding	chr16	11772196	11772202	11772181	11772203	+	2	0	AGO1-4,AGO2	1	0	0	0	1	1	1	3
MIMAT0000096	hsa-miR-98-5p	ENSG00000048471	SNX29	protein_coding	chr16	12663140	12663146	12663140	12663146	+	1	0	AGO1-4	1	0	0	0	0	0	0	6
MIMAT0000096	hsa-miR-98-5p	ENSG00000186260	MKL2	protein_coding	chr16	14359807	14359814	14359807	14359814	+	7	0	AGO1-4,AGO2	1	0	0	0	0	0	0	4
MIMAT0000096	hsa-miR-98-5p	ENSG00000179889	PDXDC1	protein_coding	chr16	15233141	15233147	15233129	15233148	+	1	0	AGO2	0	0	1	0	1	0	0	9
MIMAT0000096	hsa-miR-98-5p	ENSG00000103222	ABCC1	protein_coding	chr16	16236271	16236276	16236271	16236276	+	3	0	AGO1-4,AGO2	1	0	0	0	0	0	0	6
MIMAT0000096	hsa-miR-98-5p	ENSG00000183889	AC138969.1	protein_coding	chr16	16444002	16444008	16443986	16444009	+	1	0	AGO1-4	0	0	1	0	1	0	0	5
MIMAT0000096	hsa-miR-98-5p	ENSG00000170537	TMC7	protein_coding	chr16	19074009	19074014	19073987	19074015	+	4	1	AGO1-4,AGO2	1	0	1	1	0	1	1	7
MIMAT0000096	hsa-miR-98-5p	ENSG00000170537	TMC7	protein_coding	chr16	19075124	19075129	19075102	19075130	+	4	0	AGO1-4,AGO2	0	0	1	1	0	0	0	7
MIMAT0000096	hsa-miR-98-5p	ENSG00000005189	REXO5	protein_coding	chr16	20856510	20856538	20856510	20856538	+	1	2	AGO1-4	0	0	0	1	0	0	0	5
MIMAT0000096	hsa-miR-98-5p	ENSG00000197006	METTL9	protein_coding	chr16	21667699	21667704	21667699	21667704	+	9	0	AGO1-4,AGO2	1	0	0	0	0	0	0	7
MIMAT0000096	hsa-miR-98-5p	ENSG00000185716	MOSMO	protein_coding	chr16	22093119	22093125	22093097	22093125	+	3	0	AGO1-4,AGO2	0	0	0	1	0	1	1	8
MIMAT0000096	hsa-miR-98-5p	ENSG00000185716	MOSMO	protein_coding	chr16	22093947	22093975	22093947	22093975	+	1	0	AGO1-4	0	0	0	1	0	0	0	8
MIMAT0000096	hsa-miR-98-5p	ENSG00000103319	EEF2K	protein_coding	chr16	22296381	22296387	22296360	22296388	+	8	0	AGO1-4,AGO2	1	0	1	1	1	1	1	6
MIMAT0000096	hsa-miR-98-5p	ENSG00000103353	UBFD1	protein_coding	chr16	23582524	23582529	23582524	23582530	+	4	0	AGO1-4,AGO2	1	0	0	0	0	1	0	5
MIMAT0000096	hsa-miR-98-5p	ENSG00000166501	PRKCB	protein_coding	chr16	24226767	24226773	24226767	24226773	+	2	0	AGO2	1	0	0	0	0	0	0	7
MIMAT0000096	hsa-miR-98-5p	ENSG00000090905	TNRC6A	protein_coding	chr16	24837128	24837133	24837128	24837133	+	12	0	AGO1,AGO1-4,AGO2	1	0	0	0	0	0	0	11
MIMAT0000096	hsa-miR-98-5p	ENSG00000188322	SBK1	protein_coding	chr16	28334566	28334571	28334566	28334572	+	4	0	AGO1-4,AGO2	1	0	0	0	0	1	1	7
MIMAT0000096	hsa-miR-98-5p	ENSG00000149923	PPP4C	protein_coding	chr16	30094079	30094100	30094072	30094100	+	12	0	AGO1,AGO1-4,AGO2	0	0	0	1	1	0	0	6
MIMAT0000096	hsa-miR-98-5p	ENSG00000149923	PPP4C	protein_coding	chr16	30094838	30094862	30094834	30094862	+	23	0	AGO1,AGO1-4,AGO2	0	0	0	1	1	0	0	6
MIMAT0000096	hsa-miR-98-5p	ENSG00000102879	CORO1A	protein_coding	chr16	30199122	30199142	30199122	30199142	+	9	0	AGO1-4,AGO2	0	0	0	0	1	0	0	5
MIMAT0000096	hsa-miR-98-5p	ENSG00000156873	PHKG2	protein_coding	chr16	30768553	30768558	30768553	30768558	+	2	1	AGO1-4,AGO2	1	0	0	0	0	0	0	7
MIMAT0000096	hsa-miR-98-5p	ENSG00000099364	FBXL19	protein_coding	chr16	30959882	30959887	30959860	30959888	+	1	2	AGO2	1	0	0	1	0	1	1	7
MIMAT0000096	hsa-miR-98-5p	ENSG00000089280	FUS	protein_coding	chr16	31202888	31202893	31202888	31202893	+	26	0	AGO1,AGO1-4,AGO2	1	0	0	0	0	0	0	4
MIMAT0000096	hsa-miR-98-5p	ENSG00000140807	NKD1	protein_coding	chr16	50668119	50668125	50668106	50668126	+	1	0	AGO1-4	1	0	1	0	1	0	1	9
MIMAT0000096	hsa-miR-98-5p	ENSG00000087263	OGFOD1	protein_coding	chr16	56512608	56512613	56512608	56512613	+	1	0	AGO1-4	0	0	1	0	0	0	0	5
MIMAT0000096	hsa-miR-98-5p	ENSG00000102962	CCL22	protein_coding	chr16	57397554	57397560	57397554	57397560	+	1	0	AGO2	1	0	0	0	0	0	0	10
MIMAT0000096	hsa-miR-98-5p	ENSG00000205336	ADGRG1	protein_coding	chr16	57698057	57698063	57698057	57698063	+	1	1	AGO2	1	0	0	0	0	0	0	5
MIMAT0000096	hsa-miR-98-5p	ENSG00000103021	CCDC113	protein_coding	chr16	58316937	58316943	58316937	58316943	+	1	0	AGO2	1	0	0	0	0	0	0	9
MIMAT0000096	hsa-miR-98-5p	ENSG00000172840	PDP2	protein_coding	chr16	66920653	66920658	66920653	66920658	+	4	0	AGO1-4	1	0	1	0	0	0	0	7
MIMAT0000096	hsa-miR-98-5p	ENSG00000172840	PDP2	protein_coding	chr16	66920693	66920699	66920678	66920700	+	16	0	AGO1,AGO1-4,AGO2	1	0	1	0	1	0	1	7
MIMAT0000096	hsa-miR-98-5p	ENSG00000140939	NOL3	protein_coding	chr16	67209147	67209152	67209147	67209152	+	2	0	AGO1-4,AGO2	1	0	0	0	0	0	0	6
MIMAT0000096	hsa-miR-98-5p	ENSG00000196155	PLEKHG4	protein_coding	chr16	67322809	67322815	67322794	67322816	+	3	0	AGO1-4,AGO2	1	0	0	0	1	0	0	3
MIMAT0000096	hsa-miR-98-5p	ENSG00000038358	EDC4	protein_coding	chr16	67918333	67918338	67918318	67918339	+	4	0	AGO1-4,AGO2	1	0	0	0	1	0	0	6
MIMAT0000096	hsa-miR-98-5p	ENSG00000159792	PSKH1	protein_coding	chr16	67962316	67962322	67962316	67962322	+	4	0	AGO1-4,AGO2	1	0	0	0	0	0	0	7
MIMAT0000096	hsa-miR-98-5p	ENSG00000103066	PLA2G15	protein_coding	chr16	68294200	68294206	68294188	68294207	+	4	0	AGO1,AGO1-4,AGO2	1	0	0	0	1	1	1	2
MIMAT0000096	hsa-miR-98-5p	ENSG00000103064	SLC7A6	protein_coding	chr16	68330269	68330291	68330269	68330291	+	15	0	AGO1-4,AGO2	0	0	0	0	1	0	0	5
MIMAT0000096	hsa-miR-98-5p	ENSG00000103064	SLC7A6	protein_coding	chr16	68333921	68333926	68333921	68333926	+	2	1	AGO2	1	0	0	0	0	0	0	5
MIMAT0000096	hsa-miR-98-5p	ENSG00000039068	CDH1	protein_coding	chr16	68868835	68868841	68868814	68868842	+	4	0	AGO1-4	1	0	0	1	1	0	0	5
MIMAT0000096	hsa-miR-98-5p	ENSG00000102908	NFAT5	protein_coding	chr16	69680991	69681019	69680991	69681019	+	36	1	AGO1,AGO1-4,AGO2,AGO3	0	0	0	1	0	0	0	10
MIMAT0000096	hsa-miR-98-5p	ENSG00000102908	NFAT5	protein_coding	chr16	69681299	69681327	69681299	69681327	+	4	0	AGO1-4,AGO2	0	0	0	1	0	0	0	10
MIMAT0000096	hsa-miR-98-5p	ENSG00000102908	NFAT5	protein_coding	chr16	69737409	69737414	69737387	69737415	+	6	0	AGO1-4,AGO2	1	0	0	1	0	0	0	10
MIMAT0000096	hsa-miR-98-5p	ENSG00000198373	WWP2	protein_coding	chr16	69943497	69943502	69943497	69943502	+	1	0	AGO2	1	0	0	0	0	0	0	6
MIMAT0000096	hsa-miR-98-5p	ENSG00000090857	PDPR	protein_coding	chr16	70165252	70165280	70165252	70165280	+	3	0	AGO1-4	0	0	0	1	0	0	0	4
MIMAT0000096	hsa-miR-98-5p	ENSG00000090857	PDPR	protein_coding	chr16	70191315	70191317	70191290	70191343	+	18	0	AGO1-4,AGO2	1	0	0	2	0	0	0	4
MIMAT0000096	hsa-miR-98-5p	ENSG00000090857	PDPR	protein_coding	chr16	70191336	70191342	70191322	70191343	+	18	0	AGO1-4,AGO2	1	0	0	0	1	1	1	4
MIMAT0000096	hsa-miR-98-5p	ENSG00000090857	PDPR	protein_coding	chr16	70194070	70194077	70194070	70194077	+	1	0	AGO2	1	0	0	0	0	0	0	4
MIMAT0000096	hsa-miR-98-5p	ENSG00000157349	DDX19B	protein_coding	chr16	70367605	70367611	70367591	70367612	+	4	2	AGO1,AGO2	1	0	1	0	1	1	1	4
MIMAT0000096	hsa-miR-98-5p	ENSG00000168872	DDX19A	protein_coding	chr16	70406009	70406015	70405995	70406016	+	9	3	AGO1,AGO1-4,AGO2	1	0	1	0	1	1	1	5
MIMAT0000096	hsa-miR-98-5p	ENSG00000260537	AC012184.2	protein_coding	chr16	70406009	70406015	70405995	70406016	+	9	3	AGO1,AGO1-4,AGO2	1	0	1	0	1	1	1	2
MIMAT0000096	hsa-miR-98-5p	ENSG00000224470	ATXN1L	protein_coding	chr16	71887546	71887552	71887546	71887552	+	11	0	AGO1,AGO1-4,AGO2	0	0	0	0	0	0	1	4
MIMAT0000096	hsa-miR-98-5p	ENSG00000166451	CENPN	protein_coding	chr16	81056383	81056389	81056383	81056389	+	6	0	AGO1-4,AGO2	0	0	1	0	0	0	0	6
MIMAT0000096	hsa-miR-98-5p	ENSG00000261609	GAN	protein_coding	chr16	81412340	81412346	81412319	81412347	+	14	0	AGO1,AGO1-4,AGO2	1	0	1	1	1	1	1	4
MIMAT0000096	hsa-miR-98-5p	ENSG00000261609	GAN	protein_coding	chr16	81417760	81417767	81417760	81417767	+	6	0	AGO1-4,AGO2	0	0	0	0	0	0	1	4
MIMAT0000096	hsa-miR-98-5p	ENSG00000261609	GAN	protein_coding	chr16	81422204	81422211	81422204	81422211	+	2	0	AGO1-4,AGO2	0	0	0	0	0	0	1	4
MIMAT0000096	hsa-miR-98-5p	ENSG00000131149	GSE1	protein_coding	chr16	85707273	85707278	85707273	85707278	+	2	0	AGO1-4,AGO2	1	0	0	0	0	0	0	10
MIMAT0000096	hsa-miR-98-5p	ENSG00000131149	GSE1	protein_coding	chr16	85708794	85708799	85708794	85708799	+	4	0	AGO1-4,AGO2	1	0	0	0	0	0	0	10
MIMAT0000096	hsa-miR-98-5p	ENSG00000140968	IRF8	protein_coding	chr16	85955616	85955621	85955616	85955621	+	3	0	AGO2	1	0	0	0	0	0	0	6
MIMAT0000096	hsa-miR-98-5p	ENSG00000158805	ZNF276	protein_coding	chr16	89805287	89805292	89805287	89805292	+	2	0	AGO1-4	1	0	0	0	0	0	0	4
MIMAT0000096	hsa-miR-98-5p	ENSG00000183688	RFLNB	protein_coding	chr17	292828	292833	292828	292833	-	1	0	AGO1-4	1	0	0	0	0	0	0	6
MIMAT0000096	hsa-miR-98-5p	ENSG00000167699	GLOD4	protein_coding	chr17	663071	663076	663071	663076	-	1	0	AGO1-4	1	0	0	0	0	0	0	4
MIMAT0000096	hsa-miR-98-5p	ENSG00000159842	ABR	protein_coding	chr17	909092	909097	909092	909097	-	3	0	AGO1-4,AGO2	1	0	0	0	0	0	0	10
MIMAT0000096	hsa-miR-98-5p	ENSG00000108953	YWHAE	protein_coding	chr17	1248022	1248028	1248021	1248042	-	16	3	AGO1-4,AGO2	1	0	0	0	1	0	0	4
MIMAT0000096	hsa-miR-98-5p	ENSG00000167193	CRK	protein_coding	chr17	1324857	1324863	1324857	1324885	-	18	0	AGO1-4,AGO2	0	0	0	1	0	1	1	7
MIMAT0000096	hsa-miR-98-5p	ENSG00000186532	SMYD4	protein_coding	chr17	1683083	1683088	1683083	1683088	-	4	0	AGO1-4,AGO2	1	0	0	0	0	0	0	8
MIMAT0000096	hsa-miR-98-5p	ENSG00000070444	MNT	protein_coding	chr17	2287807	2287812	2287806	2287834	-	3	1	AGO1-4,AGO2	1	0	0	1	0	0	0	11
MIMAT0000096	hsa-miR-98-5p	ENSG00000070444	MNT	protein_coding	chr17	2287866	2287871	2287865	2287893	-	6	0	AGO1,AGO1-4,AGO2	1	0	0	1	0	1	0	11
MIMAT0000096	hsa-miR-98-5p	ENSG00000070444	MNT	protein_coding	chr17	2288186	2288191	2288185	2288213	-	10	0	AGO1,AGO1-4,AGO2	1	0	0	1	0	1	0	11
MIMAT0000096	hsa-miR-98-5p	ENSG00000070444	MNT	protein_coding	chr17	2290766	2290794	2290766	2290794	-	1	0	AGO2	0	0	0	1	0	0	0	11
MIMAT0000096	hsa-miR-98-5p	ENSG00000127804	METTL16	protein_coding	chr17	2320155	2320160	2320155	2320160	-	2	0	AGO1-4,AGO2	1	0	0	0	0	0	0	6
MIMAT0000096	hsa-miR-98-5p	ENSG00000127804	METTL16	protein_coding	chr17	2321264	2321269	2321264	2321269	-	1	0	AGO2	1	0	0	0	0	0	0	6
MIMAT0000096	hsa-miR-98-5p	ENSG00000127804	METTL16	protein_coding	chr17	2321549	2321554	2321549	2321554	-	2	0	AGO1-4,AGO2	1	0	0	0	0	0	0	6
MIMAT0000096	hsa-miR-98-5p	ENSG00000132361	CLUH	protein_coding	chr17	2595144	2595172	2595144	2595172	-	3	0	AGO1-4	0	0	0	1	0	0	0	4
MIMAT0000096	hsa-miR-98-5p	ENSG00000132361	CLUH	protein_coding	chr17	2595912	2595940	2595912	2595940	-	4	0	AGO1,AGO1-4	0	0	0	1	0	0	0	4
MIMAT0000096	hsa-miR-98-5p	ENSG00000083454	P2RX5	protein_coding	chr17	3576797	3576804	3576797	3576804	-	1	0	AGO2	1	0	0	0	0	0	0	5
MIMAT0000096	hsa-miR-98-5p	ENSG00000074356	NCBP3	protein_coding	chr17	3713695	3713701	3713695	3713701	-	2	0	AGO1-4	0	0	0	0	0	1	1	5
MIMAT0000096	hsa-miR-98-5p	ENSG00000074370	ATP2A3	protein_coding	chr17	3828679	3828684	3828679	3828684	-	3	0	AGO1-4	1	0	0	0	0	0	0	9
MIMAT0000096	hsa-miR-98-5p	ENSG00000185722	ANKFY1	protein_coding	chr17	4068164	4068170	4068163	4068191	-	7	0	AGO1-4,AGO2	1	0	0	1	0	1	1	8
MIMAT0000096	hsa-miR-98-5p	ENSG00000167840	ZNF232	protein_coding	chr17	5008843	5008849	5008842	5008860	-	6	0	AGO1,AGO1-4,AGO2	0	0	1	0	1	0	0	4
MIMAT0000096	hsa-miR-98-5p	ENSG00000005100	DHX33	protein_coding	chr17	5346906	5346911	5346906	5346911	-	4	0	AGO2	1	0	0	0	0	0	0	3
MIMAT0000096	hsa-miR-98-5p	ENSG00000091622	PITPNM3	protein_coding	chr17	6357053	6357059	6357053	6357059	-	8	0	AGO1-4,AGO2	0	0	0	0	0	1	1	11
MIMAT0000096	hsa-miR-98-5p	ENSG00000006047	YBX2	protein_coding	chr17	7191706	7191711	7191706	7191711	-	1	0	AGO1-4	1	0	0	0	0	0	0	3
MIMAT0000096	hsa-miR-98-5p	ENSG00000187838	PLSCR3	protein_coding	chr17	7293231	7293237	7293230	7293251	-	4	0	AGO1-4	1	0	0	0	1	0	0	5
MIMAT0000096	hsa-miR-98-5p	ENSG00000262481	TMEM256-PLSCR3	protein_coding	chr17	7293231	7293237	7293230	7293251	-	4	0	AGO1-4	1	0	0	0	1	0	0	7
MIMAT0000096	hsa-miR-98-5p	ENSG00000141510	TP53	protein_coding	chr17	7572511	7572517	7572510	7572538	-	11	0	AGO1-4,AGO2	1	0	1	1	1	0	1	3
MIMAT0000096	hsa-miR-98-5p	ENSG00000141510	TP53	protein_coding	chr17	7572976	7572982	7572975	7573003	-	10	0	AGO1-4,AGO2	0	0	1	1	1	0	1	3
MIMAT0000096	hsa-miR-98-5p	ENSG00000170043	TRAPPC1	protein_coding	chr17	7833911	7833917	7833910	7833923	-	25	1	AGO1-4,AGO2	0	0	0	0	1	1	0	2
MIMAT0000096	hsa-miR-98-5p	ENSG00000262730	AC104581.2	protein_coding	chr17	7833911	7833917	7833910	7833923	-	25	1	AGO1-4,AGO2	0	0	0	0	1	1	0	0
MIMAT0000096	hsa-miR-98-5p	ENSG00000178999	AURKB	protein_coding	chr17	8108090	8108096	8108089	8108111	-	14	0	AGO1,AGO1-4,AGO2,AGO3	1	0	1	0	1	0	0	3
MIMAT0000096	hsa-miR-98-5p	ENSG00000133026	MYH10	protein_coding	chr17	8377895	8377900	8377895	8377900	-	8	0	AGO1,AGO1-4,AGO2	1	0	0	0	0	0	0	7
MIMAT0000096	hsa-miR-98-5p	ENSG00000007237	GAS7	protein_coding	chr17	9819906	9819912	9819905	9819933	-	2	0	AGO2	1	0	1	1	0	1	1	8
MIMAT0000096	hsa-miR-98-5p	ENSG00000109099	PMP22	protein_coding	chr17	15133825	15133830	15133825	15133830	-	3	0	AGO2	1	0	0	0	0	0	0	11
MIMAT0000096	hsa-miR-98-5p	ENSG00000141027	NCOR1	protein_coding	chr17	15934830	15934836	15934830	15934836	-	4	0	AGO1-4,AGO2	0	0	0	0	0	0	1	9
MIMAT0000096	hsa-miR-98-5p	ENSG00000249459	ZNF286B	protein_coding	chr17	18562597	18562616	18562597	18562616	-	1	0	AGO2	0	0	0	0	1	0	0	4
MIMAT0000096	hsa-miR-98-5p	ENSG00000188522	FAM83G	protein_coding	chr17	18873714	18873720	18873714	18873720	-	7	0	AGO1,AGO1-4,AGO2	0	0	0	0	0	0	1	9
MIMAT0000096	hsa-miR-98-5p	ENSG00000083290	ULK2	protein_coding	chr17	19678182	19678188	19678181	19678209	-	4	0	AGO1-4,AGO2	1	0	1	1	1	1	1	5
MIMAT0000096	hsa-miR-98-5p	ENSG00000212719	C17orf51	protein_coding	chr17	21432514	21432519	21432514	21432519	-	5	0	AGO1,AGO2	0	0	1	0	0	0	0	6
MIMAT0000096	hsa-miR-98-5p	ENSG00000109107	ALDOC	protein_coding	chr17	26900288	26900294	26900287	26900308	-	1	0	AGO2	1	0	0	0	1	0	0	5
MIMAT0000096	hsa-miR-98-5p	ENSG00000167524	SGK494	protein_coding	chr17	26937284	26937290	26937283	26937301	-	1	1	AGO2	0	0	1	0	1	0	0	8
MIMAT0000096	hsa-miR-98-5p	ENSG00000173065	FAM222B	protein_coding	chr17	27083451	27083456	27083451	27083456	-	5	0	AGO1-4,AGO2	1	0	0	0	0	0	0	10
MIMAT0000096	hsa-miR-98-5p	ENSG00000173065	FAM222B	protein_coding	chr17	27083654	27083659	27083654	27083659	-	14	0	AGO1-4,AGO2	1	0	0	0	0	0	0	10
MIMAT0000096	hsa-miR-98-5p	ENSG00000173065	FAM222B	protein_coding	chr17	27086120	27086126	27086119	27086147	-	14	0	AGO1-4,AGO2	0	0	1	1	0	0	1	10
MIMAT0000096	hsa-miR-98-5p	ENSG00000173065	FAM222B	protein_coding	chr17	27086237	27086243	27086236	27086264	-	30	0	AGO1,AGO1-4,AGO2,AGO3	0	0	1	1	0	0	1	10
MIMAT0000096	hsa-miR-98-5p	ENSG00000196535	MYO18A	protein_coding	chr17	27448687	27448715	27448687	27448715	-	1	0	AGO1-4	0	0	0	1	0	0	0	10
MIMAT0000096	hsa-miR-98-5p	ENSG00000092871	RFFL	protein_coding	chr17	33336787	33336792	33336787	33336792	-	1	0	AGO1-4	1	0	0	0	0	0	0	7
MIMAT0000096	hsa-miR-98-5p	ENSG00000092871	RFFL	protein_coding	chr17	33337071	33337076	33337071	33337076	-	2	0	AGO2	1	0	0	0	0	0	0	7
MIMAT0000096	hsa-miR-98-5p	ENSG00000092871	RFFL	protein_coding	chr17	33338811	33338816	33338811	33338816	-	1	0	AGO1-4	1	0	0	0	0	0	0	7
MIMAT0000096	hsa-miR-98-5p	ENSG00000267618	AC004223.3	protein_coding	chr17	33338811	33338816	33338811	33338816	-	1	0	AGO1-4	1	0	0	0	0	0	0	2
MIMAT0000096	hsa-miR-98-5p	ENSG00000277632	CCL3	protein_coding	chr17	34415917	34415923	34415916	34415937	-	4	0	AGO1-4,AGO2	1	0	1	0	1	0	1	4
MIMAT0000096	hsa-miR-98-5p	ENSG00000276085	CCL3L1	protein_coding	chr17	34522584	34522590	34522583	34522604	-	3	0	AGO1-4,AGO2	0	0	1	0	1	0	1	3
MIMAT0000096	hsa-miR-98-5p	ENSG00000278259	MYO19	protein_coding	chr17	34869142	34869148	34869142	34869148	-	1	0	AGO1-4	1	0	0	0	0	0	0	6
MIMAT0000096	hsa-miR-98-5p	ENSG00000278540	ACACA	protein_coding	chr17	35442307	35442312	35442307	35442312	-	1	0	AGO2	1	0	0	0	0	0	0	7
MIMAT0000096	hsa-miR-98-5p	ENSG00000278053	DDX52	protein_coding	chr17	35973410	35973415	35973410	35973415	-	6	0	AGO1-4,AGO2	1	0	0	0	0	0	0	7
MIMAT0000096	hsa-miR-98-5p	ENSG00000125686	MED1	protein_coding	chr17	37562867	37562872	37562867	37562872	-	2	0	AGO1-4,AGO2	1	0	0	0	0	0	0	6
MIMAT0000096	hsa-miR-98-5p	ENSG00000161395	PGAP3	protein_coding	chr17	37828819	37828825	37828819	37828825	-	5	0	AGO1-4,AGO2	1	0	0	0	0	0	0	3
MIMAT0000096	hsa-miR-98-5p	ENSG00000008838	MED24	protein_coding	chr17	38175487	38175492	38175487	38175492	-	11	0	AGO1-4,AGO2	1	0	0	0	0	0	0	4
MIMAT0000096	hsa-miR-98-5p	ENSG00000126353	CCR7	protein_coding	chr17	38710816	38710822	38710815	38710843	-	12	0	AGO1-4,AGO2	1	0	1	1	1	1	1	5
MIMAT0000096	hsa-miR-98-5p	ENSG00000141698	NT5C3B	protein_coding	chr17	39988656	39988684	39988656	39988684	-	2	0	AGO2	0	0	0	1	0	0	0	4
MIMAT0000096	hsa-miR-98-5p	ENSG00000108773	KAT2A	protein_coding	chr17	40272248	40272276	40272248	40272276	-	5	0	AGO1,AGO1-4,AGO2	0	0	0	1	0	0	0	4
MIMAT0000096	hsa-miR-98-5p	ENSG00000267261	AC099811.2	protein_coding	chr17	40272248	40272276	40272248	40272276	-	5	0	AGO1,AGO1-4,AGO2	0	0	0	1	0	0	0	0
MIMAT0000096	hsa-miR-98-5p	ENSG00000168610	STAT3	protein_coding	chr17	40467773	40467779	40467773	40467779	-	9	0	AGO1-4	1	0	0	0	0	1	1	10
MIMAT0000096	hsa-miR-98-5p	ENSG00000141699	RETREG3	protein_coding	chr17	40732959	40732965	40732958	40732979	-	1	0	AGO1-4	1	0	0	0	1	0	0	5
MIMAT0000096	hsa-miR-98-5p	ENSG00000108861	DUSP3	protein_coding	chr17	41847117	41847142	41847117	41847142	-	8	0	AGO1-4,AGO2	0	0	0	0	1	0	0	10
MIMAT0000096	hsa-miR-98-5p	ENSG00000087152	ATXN7L3	protein_coding	chr17	42270781	42270786	42270780	42270786	-	11	0	AGO1-4,AGO2	1	0	0	0	0	1	1	5
MIMAT0000096	hsa-miR-98-5p	ENSG00000186566	GPATCH8	protein_coding	chr17	42475712	42475740	42475712	42475740	-	9	2	AGO1,AGO1-4,AGO2	0	0	0	1	0	0	0	7
MIMAT0000096	hsa-miR-98-5p	ENSG00000180329	CCDC43	protein_coding	chr17	42754886	42754891	42754886	42754891	-	7	0	AGO1,AGO1-4,AGO2	1	0	0	0	0	0	0	4
MIMAT0000096	hsa-miR-98-5p	ENSG00000182963	GJC1	protein_coding	chr17	42876121	42876127	42876120	42876148	-	11	0	AGO1,AGO1-4,AGO2	1	0	1	1	1	0	1	7
MIMAT0000096	hsa-miR-98-5p	ENSG00000182963	GJC1	protein_coding	chr17	42879911	42879916	42879910	42879938	-	1	0	AGO1	1	0	1	1	0	0	0	7
MIMAT0000096	hsa-miR-98-5p	ENSG00000182742	HOXB4	protein_coding	chr17	46652966	46652972	46652966	46652972	-	4	0	AGO1-4,AGO2	1	0	0	0	0	0	0	12
MIMAT0000096	hsa-miR-98-5p	ENSG00000260027	HOXB7	protein_coding	chr17	46684891	46684896	46684891	46684896	-	4	0	AGO2	1	0	0	0	0	0	0	8
MIMAT0000096	hsa-miR-98-5p	ENSG00000198740	ZNF652	protein_coding	chr17	47367137	47367143	47367137	47367143	-	5	0	AGO1-4,AGO2	0	0	0	0	0	1	1	8
MIMAT0000096	hsa-miR-98-5p	ENSG00000198740	ZNF652	protein_coding	chr17	47374128	47374133	47374128	47374133	-	2	0	AGO1-4,AGO2	1	0	0	0	0	0	0	8
MIMAT0000096	hsa-miR-98-5p	ENSG00000121073	SLC35B1	protein_coding	chr17	47778801	47778819	47778801	47778829	-	5	0	AGO1-4,AGO2	0	0	0	1	1	0	0	3
MIMAT0000096	hsa-miR-98-5p	ENSG00000108821	COL1A1	protein_coding	chr17	48262068	48262074	48262067	48262095	-	14	0	AGO1-4,AGO2	1	0	0	1	1	1	1	8
MIMAT0000096	hsa-miR-98-5p	ENSG00000108829	LRRC59	protein_coding	chr17	48459352	48459357	48459351	48459357	-	13	0	AGO1-4,AGO2	1	0	0	0	0	0	1	5
MIMAT0000096	hsa-miR-98-5p	ENSG00000011258	MBTD1	protein_coding	chr17	49256304	49256309	49256303	49256309	-	1	0	AGO1	1	0	0	0	0	1	1	4
MIMAT0000096	hsa-miR-98-5p	ENSG00000108960	MMD	protein_coding	chr17	53471089	53471094	53471089	53471094	-	9	0	AGO1-4,AGO2	1	0	0	0	0	0	0	5
MIMAT0000096	hsa-miR-98-5p	ENSG00000121058	COIL	protein_coding	chr17	55016285	55016291	55016284	55016312	-	35	0	AGO1,AGO1-4,AGO2,AGO3	1	0	1	1	1	1	1	5
MIMAT0000096	hsa-miR-98-5p	ENSG00000213246	SUPT4H1	protein_coding	chr17	56422615	56422620	56422615	56422620	-	7	0	AGO1-4,AGO2	1	0	0	0	0	0	0	7
MIMAT0000096	hsa-miR-98-5p	ENSG00000108389	MTMR4	protein_coding	chr17	56567964	56567969	56567964	56567969	-	8	0	AGO1-4,AGO2	1	0	0	0	0	0	0	4
MIMAT0000096	hsa-miR-98-5p	ENSG00000108389	MTMR4	protein_coding	chr17	56568556	56568561	56568556	56568561	-	2	0	AGO1-4,AGO2	1	0	0	0	0	0	0	4
MIMAT0000096	hsa-miR-98-5p	ENSG00000108395	TRIM37	protein_coding	chr17	57076410	57076415	57076410	57076415	-	10	0	AGO1-4,AGO2	1	0	0	0	0	0	0	3
MIMAT0000096	hsa-miR-98-5p	ENSG00000189050	RNFT1	protein_coding	chr17	58034594	58034600	58034593	58034621	-	11	0	AGO1,AGO1-4,AGO2,AGO3	0	0	1	1	0	0	1	5
MIMAT0000096	hsa-miR-98-5p	ENSG00000062725	APPBP2	protein_coding	chr17	58522947	58522952	58522947	58522952	-	6	0	AGO1-4,AGO2	1	0	1	0	0	0	0	6
MIMAT0000096	hsa-miR-98-5p	ENSG00000062725	APPBP2	protein_coding	chr17	58523587	58523592	58523586	58523592	-	3	0	AGO1-4,AGO2	1	0	1	0	0	1	1	6
MIMAT0000096	hsa-miR-98-5p	ENSG00000108506	INTS2	protein_coding	chr17	59943300	59943306	59943299	59943327	-	7	0	AGO1-4,AGO2	1	0	1	1	1	1	1	4
MIMAT0000096	hsa-miR-98-5p	ENSG00000108506	INTS2	protein_coding	chr17	59943785	59943790	59943784	59943812	-	7	0	AGO1-4,AGO2	1	0	1	1	0	0	0	4
MIMAT0000096	hsa-miR-98-5p	ENSG00000136490	LIMD2	protein_coding	chr17	61774550	61774556	61774549	61774577	-	1	0	AGO1-4	1	0	1	1	1	0	0	6
MIMAT0000096	hsa-miR-98-5p	ENSG00000136490	LIMD2	protein_coding	chr17	61775077	61775083	61775076	61775104	-	1	0	AGO2	1	0	1	1	0	0	0	6
MIMAT0000096	hsa-miR-98-5p	ENSG00000136490	LIMD2	protein_coding	chr17	61775505	61775511	61775504	61775532	-	15	0	AGO1-4,AGO2	1	0	1	1	1	1	1	6
MIMAT0000096	hsa-miR-98-5p	ENSG00000168646	AXIN2	protein_coding	chr17	63554147	63554175	63554147	63554175	-	1	0	AGO2	0	0	0	1	0	0	0	7
MIMAT0000096	hsa-miR-98-5p	ENSG00000266076	AC004805.1	protein_coding	chr17	63554147	63554175	63554147	63554175	-	1	0	AGO2	0	0	0	1	0	0	0	1
MIMAT0000096	hsa-miR-98-5p	ENSG00000198265	HELZ	protein_coding	chr17	65066871	65066876	65066870	65066898	-	2	0	AGO1-4,AGO2	1	0	1	1	0	0	0	6
MIMAT0000096	hsa-miR-98-5p	ENSG00000198265	HELZ	protein_coding	chr17	65069422	65069428	65069421	65069449	-	5	0	AGO1-4,AGO2	1	0	1	1	0	1	1	6
MIMAT0000096	hsa-miR-98-5p	ENSG00000198265	HELZ	protein_coding	chr17	65103415	65103443	65103415	65103443	-	3	0	AGO1-4,AGO2	0	0	0	1	0	0	0	6
MIMAT0000096	hsa-miR-98-5p	ENSG00000070540	WIPI1	protein_coding	chr17	66423332	66423360	66423332	66423360	-	10	0	AGO1-4,AGO2	0	0	0	1	0	0	0	9
MIMAT0000096	hsa-miR-98-5p	ENSG00000070540	WIPI1	protein_coding	chr17	66426231	66426259	66426231	66426259	-	17	0	AGO1-4,AGO2	0	0	0	1	0	0	0	9
MIMAT0000096	hsa-miR-98-5p	ENSG00000133193	FAM104A	protein_coding	chr17	71205170	71205176	71205169	71205197	-	19	0	AGO1,AGO1-4,AGO2,AGO3	1	0	1	1	1	1	1	5
MIMAT0000096	hsa-miR-98-5p	ENSG00000125458	NT5C	protein_coding	chr17	73126410	73126415	73126410	73126415	-	1	0	AGO2	1	0	0	0	0	0	0	1
MIMAT0000096	hsa-miR-98-5p	ENSG00000125447	GGA3	protein_coding	chr17	73233557	73233563	73233556	73233584	-	21	0	AGO1,AGO1-4,AGO2	1	0	1	1	1	1	0	6
MIMAT0000096	hsa-miR-98-5p	ENSG00000125447	GGA3	protein_coding	chr17	73235622	73235650	73235622	73235650	-	2	0	AGO1,AGO1-4	0	0	0	1	0	0	0	6
MIMAT0000096	hsa-miR-98-5p	ENSG00000132471	WBP2	protein_coding	chr17	73842587	73842592	73842587	73842592	-	3	0	AGO1-4,AGO2	1	0	0	0	0	0	0	7
MIMAT0000096	hsa-miR-98-5p	ENSG00000141569	TRIM65	protein_coding	chr17	73885821	73885826	73885821	73885826	-	3	0	AGO2	1	0	0	0	0	0	0	5
MIMAT0000096	hsa-miR-98-5p	ENSG00000141569	TRIM65	protein_coding	chr17	73885935	73885941	73885935	73885941	-	6	0	AGO1,AGO2,AGO3	1	0	0	0	0	0	0	5
MIMAT0000096	hsa-miR-98-5p	ENSG00000161533	ACOX1	protein_coding	chr17	73941153	73941158	73941153	73941158	-	1	0	AGO2	1	0	0	0	0	0	0	4
MIMAT0000096	hsa-miR-98-5p	ENSG00000167881	SRP68	protein_coding	chr17	74035551	74035556	74035551	74035556	-	3	0	AGO1-4,AGO2	1	0	0	0	0	0	0	3
MIMAT0000096	hsa-miR-98-5p	ENSG00000175931	UBE2O	protein_coding	chr17	74391848	74391869	74391848	74391869	-	2	0	AGO1-4,AGO2	0	0	0	0	1	0	0	2
MIMAT0000096	hsa-miR-98-5p	ENSG00000167900	TK1	protein_coding	chr17	76170329	76170335	76170328	76170348	-	12	0	AGO1,AGO1-4,AGO2	1	0	0	0	1	0	0	3
MIMAT0000096	hsa-miR-98-5p	ENSG00000108669	CYTH1	protein_coding	chr17	76671846	76671851	76671846	76671851	-	6	0	AGO1-4,AGO2	1	0	0	0	0	0	0	9
MIMAT0000096	hsa-miR-98-5p	ENSG00000171302	CANT1	protein_coding	chr17	76988423	76988429	76988422	76988441	-	5	0	AGO1-4,AGO2	1	0	0	0	1	0	1	11
MIMAT0000096	hsa-miR-98-5p	ENSG00000181523	SGSH	protein_coding	chr17	78185595	78185616	78185595	78185616	-	4	0	AGO1-4,AGO2	0	0	0	0	1	0	0	6
MIMAT0000096	hsa-miR-98-5p	ENSG00000171246	NPTX1	protein_coding	chr17	78444236	78444241	78444236	78444241	-	2	0	AGO2	1	0	0	0	0	0	0	10
MIMAT0000096	hsa-miR-98-5p	ENSG00000167302	TEPSIN	protein_coding	chr17	79202595	79202601	79202594	79202619	-	3	0	AGO2	1	0	0	0	1	0	0	6
MIMAT0000096	hsa-miR-98-5p	ENSG00000197063	MAFG	protein_coding	chr17	79877755	79877760	79877755	79877760	-	3	0	AGO1-4,AGO2	1	0	0	0	0	0	0	3
MIMAT0000096	hsa-miR-98-5p	ENSG00000141542	RAB40B	protein_coding	chr17	80615076	80615081	80615076	80615081	-	9	0	AGO1-4,AGO2	1	0	0	0	0	0	0	3
MIMAT0000096	hsa-miR-98-5p	ENSG00000167695	FAM57A	protein_coding	chr17	644951	644958	644939	644959	+	19	0	AGO1,AGO1-4,AGO2	1	0	0	0	1	0	0	6
MIMAT0000096	hsa-miR-98-5p	ENSG00000108963	DPH1	protein_coding	chr17	1946365	1946371	1946344	1946372	+	4	0	AGO1-4,AGO2	1	0	0	1	1	0	1	5
MIMAT0000096	hsa-miR-98-5p	ENSG00000262664	OVCA2	protein_coding	chr17	1946365	1946371	1946344	1946372	+	4	0	AGO1-4,AGO2	1	0	0	1	1	0	1	0
MIMAT0000096	hsa-miR-98-5p	ENSG00000177374	HIC1	protein_coding	chr17	1962490	1962496	1962490	1962496	+	1	0	AGO2	1	0	0	0	0	1	1	8
MIMAT0000096	hsa-miR-98-5p	ENSG00000141258	SGSM2	protein_coding	chr17	2283500	2283505	2283500	2283505	+	2	0	AGO1-4	1	0	0	0	0	0	0	6
MIMAT0000096	hsa-miR-98-5p	ENSG00000040531	CTNS	protein_coding	chr17	3564381	3564387	3564366	3564388	+	3	0	AGO1,AGO2	1	0	0	0	1	1	1	6
MIMAT0000096	hsa-miR-98-5p	ENSG00000141503	MINK1	protein_coding	chr17	4793865	4793893	4793865	4793893	+	2	0	AGO1,AGO1-4	0	0	0	1	0	0	0	12
MIMAT0000096	hsa-miR-98-5p	ENSG00000180787	ZFP3	protein_coding	chr17	4998790	4998795	4998790	4998795	+	1	0	AGO1-4	1	0	0	0	0	0	0	6
MIMAT0000096	hsa-miR-98-5p	ENSG00000029725	RABEP1	protein_coding	chr17	5287977	5287982	5287958	5287983	+	5	0	AGO1,AGO1-4,AGO2	1	0	0	0	1	0	0	4
MIMAT0000096	hsa-miR-98-5p	ENSG00000029725	RABEP1	protein_coding	chr17	5288717	5288722	5288717	5288722	+	9	0	AGO1-4,AGO2	1	0	0	0	0	0	0	4
MIMAT0000096	hsa-miR-98-5p	ENSG00000129235	TXNDC17	protein_coding	chr17	6547094	6547099	6547094	6547099	+	1	0	AGO1-4	1	0	0	0	0	0	0	3
MIMAT0000096	hsa-miR-98-5p	ENSG00000072778	ACADVL	protein_coding	chr17	7124958	7124986	7124958	7124986	+	4	0	AGO1-4	0	0	0	1	0	0	0	5
MIMAT0000096	hsa-miR-98-5p	ENSG00000169992	NLGN2	protein_coding	chr17	7322865	7322871	7322851	7322872	+	1	0	AGO1-4	1	0	0	0	1	0	0	8
MIMAT0000096	hsa-miR-98-5p	ENSG00000108947	EFNB3	protein_coding	chr17	7614361	7614366	7614361	7614366	+	1	0	AGO2	1	0	0	0	0	0	0	4
MIMAT0000096	hsa-miR-98-5p	ENSG00000170004	CHD3	protein_coding	chr17	7815428	7815434	7815428	7815434	+	4	0	AGO1-4,AGO2	1	0	0	0	0	0	0	7
MIMAT0000096	hsa-miR-98-5p	ENSG00000170004	CHD3	protein_coding	chr17	7815521	7815526	7815521	7815526	+	3	0	AGO1-4,AGO2	1	0	0	0	0	0	0	7
MIMAT0000096	hsa-miR-98-5p	ENSG00000198844	ARHGEF15	protein_coding	chr17	8224411	8224417	8224390	8224418	+	1	0	AGO1-4	1	0	1	1	1	1	1	5
MIMAT0000096	hsa-miR-98-5p	ENSG00000065320	NTN1	protein_coding	chr17	9143548	9143554	9143548	9143555	+	1	0	AGO2	1	0	0	0	0	0	1	10
MIMAT0000096	hsa-miR-98-5p	ENSG00000006695	COX10	protein_coding	chr17	14111302	14111307	14111302	14111307	+	4	0	AGO1-4,AGO2	1	0	0	0	0	0	0	6
MIMAT0000096	hsa-miR-98-5p	ENSG00000006695	COX10	protein_coding	chr17	14111328	14111333	14111328	14111333	+	4	0	AGO1-4,AGO2	1	0	0	0	0	0	0	6
MIMAT0000096	hsa-miR-98-5p	ENSG00000125430	HS3ST3B1	protein_coding	chr17	14249363	14249368	14249363	14249368	+	2	0	AGO1-4	1	0	0	0	0	0	0	8
MIMAT0000096	hsa-miR-98-5p	ENSG00000187607	ZNF286A	protein_coding	chr17	15623227	15623246	15623227	15623246	+	2	0	AGO1,AGO2	0	0	0	0	1	0	0	5
MIMAT0000096	hsa-miR-98-5p	ENSG00000176994	SMCR8	protein_coding	chr17	18227396	18227402	18227395	18227402	+	31	0	AGO1,AGO1-4,AGO2	1	0	0	0	0	0	1	7
MIMAT0000096	hsa-miR-98-5p	ENSG00000176994	SMCR8	protein_coding	chr17	18230520	18230525	18230520	18230525	+	1	0	AGO2	1	0	0	0	0	0	0	7
MIMAT0000096	hsa-miR-98-5p	ENSG00000072134	EPN2	protein_coding	chr17	19239089	19239096	19239089	19239096	+	1	0	AGO2	1	0	0	0	0	0	0	10
MIMAT0000096	hsa-miR-98-5p	ENSG00000087095	NLK	protein_coding	chr17	26522778	26522784	26522757	26522785	+	25	3	AGO1-4,AGO2	1	0	1	1	1	1	1	7
MIMAT0000096	hsa-miR-98-5p	ENSG00000087095	NLK	protein_coding	chr17	26522810	26522815	26522788	26522816	+	23	0	AGO1-4,AGO2	1	0	1	1	0	0	0	7
MIMAT0000096	hsa-miR-98-5p	ENSG00000244045	TMEM199	protein_coding	chr17	26688515	26688520	26688515	26688520	+	1	0	AGO1-4	1	0	0	0	0	0	0	8
MIMAT0000096	hsa-miR-98-5p	ENSG00000109111	SUPT6H	protein_coding	chr17	27028668	27028673	27028668	27028673	+	4	0	AGO1-4,AGO2	1	0	0	0	0	0	0	6
MIMAT0000096	hsa-miR-98-5p	ENSG00000198242	RPL23A	protein_coding	chr17	27051057	27051062	27051057	27051062	+	7	0	AGO1,AGO1-4,AGO2	1	0	0	0	0	0	0	5
MIMAT0000096	hsa-miR-98-5p	ENSG00000160551	TAOK1	protein_coding	chr17	27872827	27872833	27872806	27872834	+	13	0	AGO1,AGO1-4,AGO2	0	0	0	1	0	1	1	11
MIMAT0000096	hsa-miR-98-5p	ENSG00000108582	CPD	protein_coding	chr17	28792466	28792472	28792445	28792473	+	4	0	AGO2	1	0	0	1	1	1	1	6
MIMAT0000096	hsa-miR-98-5p	ENSG00000108587	GOSR1	protein_coding	chr17	28853252	28853257	28853252	28853257	+	3	0	AGO1-4,AGO2	1	0	0	0	0	0	0	8
MIMAT0000096	hsa-miR-98-5p	ENSG00000184060	ADAP2	protein_coding	chr17	29280315	29280336	29280308	29280336	+	1	0	AGO1-4	0	0	0	1	1	0	0	7
MIMAT0000096	hsa-miR-98-5p	ENSG00000131242	RAB11FIP4	protein_coding	chr17	29859094	29859100	29859073	29859101	+	5	0	AGO1-4,AGO2	1	0	1	1	0	1	1	7
MIMAT0000096	hsa-miR-98-5p	ENSG00000131242	RAB11FIP4	protein_coding	chr17	29859454	29859460	29859433	29859461	+	3	0	AGO1-4,AGO2	1	0	1	1	0	1	1	7
MIMAT0000096	hsa-miR-98-5p	ENSG00000108688	CCL7	protein_coding	chr17	32599097	32599103	32599076	32599104	+	6	0	AGO1-4,AGO2	1	0	1	1	1	0	1	5
MIMAT0000096	hsa-miR-98-5p	ENSG00000270885	RASL10B	protein_coding	chr17	34069570	34069576	34069556	34069577	+	6	0	AGO1,AGO2	1	0	0	0	1	1	1	5
MIMAT0000096	hsa-miR-98-5p	ENSG00000274211	SOCS7	protein_coding	chr17	36560665	36560671	36560665	36560671	+	15	0	AGO1,AGO1-4,AGO2,AGO3	0	0	0	0	0	1	1	4
MIMAT0000096	hsa-miR-98-5p	ENSG00000002834	LASP1	protein_coding	chr17	37075524	37075530	37075524	37075530	+	3	0	AGO1-4	1	0	0	0	0	0	0	6
MIMAT0000096	hsa-miR-98-5p	ENSG00000002834	LASP1	protein_coding	chr17	37075574	37075580	37075574	37075580	+	3	0	AGO1-4,AGO2	1	0	0	0	0	0	0	6
MIMAT0000096	hsa-miR-98-5p	ENSG00000126351	THRA	protein_coding	chr17	38246601	38246607	38246580	38246608	+	6	0	AGO1,AGO1-4,AGO2	0	0	0	1	0	0	1	8
MIMAT0000096	hsa-miR-98-5p	ENSG00000126351	THRA	protein_coding	chr17	38248408	38248414	38248386	38248414	+	3	0	AGO2	0	0	0	1	0	0	1	8
MIMAT0000096	hsa-miR-98-5p	ENSG00000171475	WIPF2	protein_coding	chr17	38437901	38437906	38437901	38437906	+	2	0	AGO1-4,AGO2	1	0	0	0	0	0	0	5
MIMAT0000096	hsa-miR-98-5p	ENSG00000094804	CDC6	protein_coding	chr17	38458559	38458564	38458559	38458564	+	7	0	AGO1-4,AGO2	1	0	0	0	0	0	0	4
MIMAT0000096	hsa-miR-98-5p	ENSG00000141756	FKBP10	protein_coding	chr17	39978964	39978969	39978964	39978969	+	1	1	AGO2	1	0	0	0	0	0	0	9
MIMAT0000096	hsa-miR-98-5p	ENSG00000168256	NKIRAS2	protein_coding	chr17	40177317	40177322	40177317	40177323	+	16	1	AGO1,AGO1-4,AGO2	1	0	0	0	0	1	1	4
MIMAT0000096	hsa-miR-98-5p	ENSG00000108797	CNTNAP1	protein_coding	chr17	40851508	40851513	40851508	40851513	+	3	0	AGO2	1	0	0	0	0	0	0	8
MIMAT0000096	hsa-miR-98-5p	ENSG00000131475	VPS25	protein_coding	chr17	40931113	40931118	40931113	40931118	+	4	0	AGO1,AGO2	1	0	0	0	0	0	0	5
MIMAT0000096	hsa-miR-98-5p	ENSG00000131475	VPS25	protein_coding	chr17	40931313	40931319	40931299	40931320	+	3	0	AGO1-4,AGO2	1	0	0	0	1	0	0	5
MIMAT0000096	hsa-miR-98-5p	ENSG00000131467	PSME3	protein_coding	chr17	40993761	40993766	40993761	40993766	+	5	0	AGO1,AGO1-4,AGO2	1	0	0	0	0	0	0	2
MIMAT0000096	hsa-miR-98-5p	ENSG00000175906	ARL4D	protein_coding	chr17	41477968	41477974	41477947	41477975	+	9	0	AGO1-4,AGO2	1	0	1	1	1	0	1	10
MIMAT0000096	hsa-miR-98-5p	ENSG00000125319	C17orf53	protein_coding	chr17	42232671	42232693	42232671	42232693	+	2	1	AGO1-4,AGO2	0	0	0	0	1	0	0	3
MIMAT0000096	hsa-miR-98-5p	ENSG00000136448	NMT1	protein_coding	chr17	43185595	43185600	43185595	43185600	+	1	0	AGO1-4	1	0	0	0	0	0	0	4
MIMAT0000096	hsa-miR-98-5p	ENSG00000073969	NSF	protein_coding	chr17	44834420	44834425	44834420	44834425	+	2	0	AGO1-4	1	0	0	0	0	0	0	2
MIMAT0000096	hsa-miR-98-5p	ENSG00000108433	GOSR2	protein_coding	chr17	45012896	45012901	45012896	45012901	+	1	0	AGO2	1	0	0	0	0	0	0	7
MIMAT0000096	hsa-miR-98-5p	ENSG00000259207	ITGB3	protein_coding	chr17	45387906	45387911	45387884	45387912	+	1	0	AGO1-4	1	0	1	1	0	0	1	12
MIMAT0000096	hsa-miR-98-5p	ENSG00000259207	ITGB3	protein_coding	chr17	45388411	45388416	45388389	45388417	+	4	0	AGO1-4,AGO2	1	0	1	1	0	0	0	12
MIMAT0000096	hsa-miR-98-5p	ENSG00000259207	ITGB3	protein_coding	chr17	45388633	45388639	45388612	45388640	+	2	0	AGO1-4,AGO2	1	0	1	1	1	1	1	12
MIMAT0000096	hsa-miR-98-5p	ENSG00000198933	TBKBP1	protein_coding	chr17	45789009	45789015	45788988	45789016	+	16	0	AGO1-4,AGO2	1	0	0	1	1	1	1	7
MIMAT0000096	hsa-miR-98-5p	ENSG00000002919	SNX11	protein_coding	chr17	46199339	46199345	46199324	46199346	+	4	0	AGO1-4,AGO2	1	0	0	0	1	0	0	4
MIMAT0000096	hsa-miR-98-5p	ENSG00000136436	CALCOCO2	protein_coding	chr17	46940992	46940997	46940992	46940997	+	21	0	AGO1,AGO1-4,AGO2	1	0	0	0	0	0	0	9
MIMAT0000096	hsa-miR-98-5p	ENSG00000159217	IGF2BP1	protein_coding	chr17	47127252	47127257	47127230	47127258	+	1	0	AGO2	1	0	1	1	0	0	0	6
MIMAT0000096	hsa-miR-98-5p	ENSG00000159217	IGF2BP1	protein_coding	chr17	47128438	47128444	47128417	47128463	+	26	0	AGO1,AGO1-4,AGO2,AGO3	1	0	1	2	1	1	1	6
MIMAT0000096	hsa-miR-98-5p	ENSG00000159217	IGF2BP1	protein_coding	chr17	47128457	47128462	47128457	47128463	+	22	0	AGO1,AGO1-4,AGO2,AGO3	1	0	1	0	0	1	1	6
MIMAT0000096	hsa-miR-98-5p	ENSG00000159217	IGF2BP1	protein_coding	chr17	47131075	47131081	47131054	47131082	+	9	0	AGO1,AGO2	1	0	1	1	0	1	1	6
MIMAT0000096	hsa-miR-98-5p	ENSG00000159217	IGF2BP1	protein_coding	chr17	47131729	47131735	47131708	47131736	+	22	0	AGO1,AGO1-4,AGO2,AGO3	1	0	1	1	1	1	1	6
MIMAT0000096	hsa-miR-98-5p	ENSG00000159217	IGF2BP1	protein_coding	chr17	47132374	47132380	47132353	47132381	+	16	0	AGO1,AGO2	1	0	1	1	1	1	1	6
MIMAT0000096	hsa-miR-98-5p	ENSG00000015532	XYLT2	protein_coding	chr17	48435872	48435893	48435865	48435893	+	29	1	AGO1,AGO1-4,AGO2	0	0	0	1	1	0	0	4
MIMAT0000096	hsa-miR-98-5p	ENSG00000136444	RSAD1	protein_coding	chr17	48562543	48562550	48562543	48562550	+	5	0	AGO1-4,AGO2	1	0	0	0	0	0	0	4
MIMAT0000096	hsa-miR-98-5p	ENSG00000141179	PCTP	protein_coding	chr17	53853443	53853449	53853422	53853450	+	13	1	AGO1-4,AGO2	0	0	1	1	1	0	1	4
MIMAT0000096	hsa-miR-98-5p	ENSG00000141179	PCTP	protein_coding	chr17	53854223	53854228	53854201	53854229	+	6	0	AGO1-4,AGO2	1	0	1	1	0	0	0	4
MIMAT0000096	hsa-miR-98-5p	ENSG00000141179	PCTP	protein_coding	chr17	53854663	53854668	53854641	53854669	+	22	0	AGO1,AGO1-4,AGO2,AGO3,AGO4	1	0	1	1	0	0	0	4
MIMAT0000096	hsa-miR-98-5p	ENSG00000153944	MSI2	protein_coding	chr17	55758379	55758385	55758379	55758385	+	12	0	AGO1,AGO1-4,AGO2	0	0	0	0	0	0	1	12
MIMAT0000096	hsa-miR-98-5p	ENSG00000153982	GDPD1	protein_coding	chr17	57351249	57351254	57351227	57351255	+	1	0	AGO2	1	0	0	1	1	1	1	5
MIMAT0000096	hsa-miR-98-5p	ENSG00000175155	YPEL2	protein_coding	chr17	57475072	57475077	57475050	57475078	+	9	0	AGO1-4,AGO2	1	0	0	1	0	0	1	13
MIMAT0000096	hsa-miR-98-5p	ENSG00000108443	RPS6KB1	protein_coding	chr17	58003897	58003925	58003897	58003925	+	6	0	AGO1-4,AGO2	0	0	0	1	0	0	0	5
MIMAT0000096	hsa-miR-98-5p	ENSG00000108443	RPS6KB1	protein_coding	chr17	58012604	58012632	58012604	58012632	+	6	0	AGO1-4	0	0	0	1	0	0	0	5
MIMAT0000096	hsa-miR-98-5p	ENSG00000159640	ACE	protein_coding	chr17	61566384	61566403	61566384	61566403	+	2	0	AGO1-4	0	0	0	0	1	0	0	10
MIMAT0000096	hsa-miR-98-5p	ENSG00000264813	AC113554.1	protein_coding	chr17	61566384	61566403	61566384	61566403	+	2	0	AGO1-4	0	0	0	0	1	0	0	6
MIMAT0000096	hsa-miR-98-5p	ENSG00000198909	MAP3K3	protein_coding	chr17	61772338	61772343	61772338	61772344	+	12	0	AGO1-4,AGO2	1	0	0	0	0	1	1	8
MIMAT0000096	hsa-miR-98-5p	ENSG00000198909	MAP3K3	protein_coding	chr17	61773123	61773128	61773123	61773129	+	3	0	AGO1-4	1	0	0	0	0	1	0	8
MIMAT0000096	hsa-miR-98-5p	ENSG00000075461	CACNG4	protein_coding	chr17	65029137	65029143	65029126	65029144	+	2	0	AGO1-4,AGO2	1	0	0	0	1	0	1	8
MIMAT0000096	hsa-miR-98-5p	ENSG00000171634	BPTF	protein_coding	chr17	65955901	65955929	65955901	65955929	+	21	0	AGO1,AGO1-4,AGO2	0	0	0	1	0	0	0	6
MIMAT0000096	hsa-miR-98-5p	ENSG00000172809	RPL38	protein_coding	chr17	72206057	72206063	72206057	72206063	+	3	0	AGO1,AGO1-4,AGO2	0	0	1	0	0	0	0	4
MIMAT0000096	hsa-miR-98-5p	ENSG00000109066	TMEM104	protein_coding	chr17	72834069	72834075	72834069	72834075	+	1	0	AGO1-4	1	0	0	0	0	0	0	4
MIMAT0000096	hsa-miR-98-5p	ENSG00000180901	KCTD2	protein_coding	chr17	73045360	73045381	73045353	73045381	+	5	0	AGO1,AGO1-4,AGO2	0	0	0	1	1	0	0	8
MIMAT0000096	hsa-miR-98-5p	ENSG00000073350	LLGL2	protein_coding	chr17	73571279	73571286	73571279	73571286	+	4	0	AGO2	1	0	0	0	0	0	0	7
MIMAT0000096	hsa-miR-98-5p	ENSG00000266714	MYO15B	protein_coding	chr17	73588596	73588617	73588596	73588617	+	2	0	AGO1-4	0	0	0	0	1	0	0	6
MIMAT0000096	hsa-miR-98-5p	ENSG00000161526	SAP30BP	protein_coding	chr17	73702836	73702841	73702836	73702841	+	7	0	AGO1-4,AGO2	1	0	0	0	0	0	0	3
MIMAT0000096	hsa-miR-98-5p	ENSG00000132478	UNK	protein_coding	chr17	73820990	73820996	73820990	73820996	+	2	0	AGO1-4,AGO2	1	0	0	0	0	0	0	2
MIMAT0000096	hsa-miR-98-5p	ENSG00000129657	SEC14L1	protein_coding	chr17	75213099	75213104	75213077	75213105	+	18	0	AGO1,AGO1-4,AGO2	1	0	0	1	1	1	1	5
MIMAT0000096	hsa-miR-98-5p	ENSG00000087157	PGS1	protein_coding	chr17	76399900	76399921	76399900	76399921	+	10	0	AGO1,AGO1-4,AGO2	0	0	0	0	1	0	0	5
MIMAT0000096	hsa-miR-98-5p	ENSG00000173894	CBX2	protein_coding	chr17	77759065	77759071	77759065	77759071	+	7	0	AGO1-4,AGO2	1	0	0	0	0	1	1	3
MIMAT0000096	hsa-miR-98-5p	ENSG00000173894	CBX2	protein_coding	chr17	77760619	77760624	77760619	77760624	+	1	0	AGO2	1	0	0	0	0	0	0	3
MIMAT0000096	hsa-miR-98-5p	ENSG00000173821	RNF213	protein_coding	chr17	78368797	78368802	78368797	78368802	+	17	0	AGO1-4,AGO2	1	0	0	0	0	0	0	8
MIMAT0000096	hsa-miR-98-5p	ENSG00000266074	BAHCC1	protein_coding	chr17	79431168	79431173	79431168	79431173	+	2	0	AGO1-4,AGO2	1	0	0	0	0	0	0	9
MIMAT0000096	hsa-miR-98-5p	ENSG00000141556	TBCD	protein_coding	chr17	80900358	80900363	80900358	80900363	+	1	0	AGO1-4	1	0	0	0	0	0	0	2
MIMAT0000096	hsa-miR-98-5p	ENSG00000101680	LAMA1	protein_coding	chr18	6941908	6941913	6941907	6941928	-	3	0	AGO2	1	0	0	0	1	0	0	10
MIMAT0000096	hsa-miR-98-5p	ENSG00000154864	PIEZO2	protein_coding	chr18	10696166	10696194	10696166	10696194	-	10	0	AGO1-4,AGO2	0	0	0	1	0	0	0	7
MIMAT0000096	hsa-miR-98-5p	ENSG00000154864	PIEZO2	protein_coding	chr18	10705376	10705404	10705376	10705404	-	1	0	AGO2	0	0	0	1	0	0	0	7
MIMAT0000096	hsa-miR-98-5p	ENSG00000154864	PIEZO2	protein_coding	chr18	10752835	10752841	10752834	10752862	-	1	0	AGO2	0	0	1	1	0	0	1	7
MIMAT0000096	hsa-miR-98-5p	ENSG00000154864	PIEZO2	protein_coding	chr18	11066171	11066199	11066171	11066199	-	8	0	AGO1-4,AGO2	0	0	0	1	0	0	0	7
MIMAT0000096	hsa-miR-98-5p	ENSG00000134278	SPIRE1	protein_coding	chr18	12448214	12448219	12448213	12448219	-	1	0	AGO1-4	1	0	0	0	0	0	1	8
MIMAT0000096	hsa-miR-98-5p	ENSG00000101624	CEP76	protein_coding	chr18	12672669	12672674	12672669	12672674	-	1	0	AGO2	1	0	0	0	0	0	0	4
MIMAT0000096	hsa-miR-98-5p	ENSG00000177150	FAM210A	protein_coding	chr18	13663385	13663391	13663385	13663391	-	4	0	AGO1-4,AGO2	1	0	1	0	0	0	0	3
MIMAT0000096	hsa-miR-98-5p	ENSG00000067900	ROCK1	protein_coding	chr18	18530037	18530042	18530036	18530057	-	4	0	AGO1-4,AGO2	1	0	0	0	1	0	0	7
MIMAT0000096	hsa-miR-98-5p	ENSG00000134762	DSC3	protein_coding	chr18	28571563	28571569	28571563	28571569	-	1	0	AGO1	1	0	0	0	0	0	0	6
MIMAT0000096	hsa-miR-98-5p	ENSG00000118276	B4GALT6	protein_coding	chr18	29204751	29204756	29204751	29204756	-	7	0	AGO1-4,AGO2	1	0	0	0	0	0	0	1
MIMAT0000096	hsa-miR-98-5p	ENSG00000141441	GAREM1	protein_coding	chr18	29843576	29843582	29843576	29843604	-	4	0	AGO1-4,AGO2	0	0	0	1	0	1	1	5
MIMAT0000096	hsa-miR-98-5p	ENSG00000141441	GAREM1	protein_coding	chr18	29867022	29867050	29867022	29867050	-	1	0	AGO1-4	0	0	0	1	0	0	0	5
MIMAT0000096	hsa-miR-98-5p	ENSG00000172466	ZNF24	protein_coding	chr18	32912375	32912381	32912375	32912381	-	9	0	AGO1-4,AGO2	0	0	0	0	0	1	1	6
MIMAT0000096	hsa-miR-98-5p	ENSG00000167306	MYO5B	protein_coding	chr18	47351042	47351048	47351041	47351062	-	1	0	AGO1-4	1	0	0	0	1	0	1	10
MIMAT0000096	hsa-miR-98-5p	ENSG00000134046	MBD2	protein_coding	chr18	51678562	51678568	51678562	51678568	-	2	0	AGO1-4	0	0	0	0	0	0	1	4
MIMAT0000096	hsa-miR-98-5p	ENSG00000134046	MBD2	protein_coding	chr18	51679191	51679197	51679190	51679218	-	1	0	AGO1-4	0	0	1	1	0	1	1	4
MIMAT0000096	hsa-miR-98-5p	ENSG00000134046	MBD2	protein_coding	chr18	51680358	51680364	51680357	51680385	-	3	0	AGO1-4,AGO2	0	0	1	1	0	0	0	4
MIMAT0000096	hsa-miR-98-5p	ENSG00000166510	CCDC68	protein_coding	chr18	52569612	52569617	52569612	52569617	-	1	0	AGO1	1	0	0	0	0	0	0	12
MIMAT0000096	hsa-miR-98-5p	ENSG00000196628	TCF4	protein_coding	chr18	52892449	52892454	52892449	52892454	-	1	0	AGO2	1	0	0	0	0	0	0	9
MIMAT0000096	hsa-miR-98-5p	ENSG00000066926	FECH	protein_coding	chr18	55217890	55217895	55217890	55217895	-	1	0	AGO2	1	0	0	0	0	0	0	3
MIMAT0000096	hsa-miR-98-5p	ENSG00000176641	RNF152	protein_coding	chr18	59480053	59480059	59480053	59480059	-	1	0	AGO1-4	0	0	1	0	0	0	1	12
MIMAT0000096	hsa-miR-98-5p	ENSG00000176641	RNF152	protein_coding	chr18	59482252	59482257	59482251	59482257	-	2	0	AGO1-4	0	0	1	0	0	0	1	12
MIMAT0000096	hsa-miR-98-5p	ENSG00000197563	PIGN	protein_coding	chr18	59711611	59711618	59711610	59711631	-	2	0	AGO1-4,AGO2	1	0	0	0	1	0	0	3
MIMAT0000096	hsa-miR-98-5p	ENSG00000171791	BCL2	protein_coding	chr18	60792463	60792468	60792463	60792468	-	2	0	AGO1-4,AGO2	1	0	0	0	0	0	0	9
MIMAT0000096	hsa-miR-98-5p	ENSG00000176225	RTTN	protein_coding	chr18	67671285	67671291	67671284	67671305	-	1	0	AGO1-4	1	0	0	0	1	0	0	3
MIMAT0000096	hsa-miR-98-5p	ENSG00000180011	ZADH2	protein_coding	chr18	72912365	72912370	72912365	72912370	-	1	0	AGO1-4	1	0	0	0	0	0	0	10
MIMAT0000096	hsa-miR-98-5p	ENSG00000101493	ZNF516	protein_coding	chr18	74071714	74071720	74071713	74071741	-	5	0	AGO1-4,AGO2	1	0	0	1	1	1	1	10
MIMAT0000096	hsa-miR-98-5p	ENSG00000101493	ZNF516	protein_coding	chr18	74073325	74073330	74073324	74073352	-	2	0	AGO1-4,AGO2	1	0	0	1	0	1	0	10
MIMAT0000096	hsa-miR-98-5p	ENSG00000088756	ARHGAP28	protein_coding	chr18	6914952	6914958	6914931	6914959	+	10	0	AGO1,AGO1-4,AGO2	1	0	1	1	1	1	1	6
MIMAT0000096	hsa-miR-98-5p	ENSG00000101745	ANKRD12	protein_coding	chr18	9283354	9283359	9283354	9283359	+	4	0	AGO2	1	0	0	0	0	0	0	6
MIMAT0000096	hsa-miR-98-5p	ENSG00000128791	TWSG1	protein_coding	chr18	9400935	9400940	9400935	9400940	+	5	0	AGO1,AGO2	1	0	0	0	0	0	0	8
MIMAT0000096	hsa-miR-98-5p	ENSG00000168461	RAB31	protein_coding	chr18	9860954	9860959	9860954	9860959	+	2	0	AGO1-4,AGO2	1	0	0	0	0	0	0	15
MIMAT0000096	hsa-miR-98-5p	ENSG00000101558	VAPA	protein_coding	chr18	9954576	9954581	9954576	9954581	+	12	0	AGO1-4,AGO2	1	0	0	0	0	0	0	6
MIMAT0000096	hsa-miR-98-5p	ENSG00000101639	CEP192	protein_coding	chr18	13049467	13049487	13049459	13049487	+	2	0	AGO2	0	0	0	1	1	0	0	4
MIMAT0000096	hsa-miR-98-5p	ENSG00000101654	RNMT	protein_coding	chr18	13762971	13762977	13762950	13762978	+	12	0	AGO1-4,AGO2	1	0	1	1	1	0	0	3
MIMAT0000096	hsa-miR-98-5p	ENSG00000101654	RNMT	protein_coding	chr18	13763773	13763778	13763751	13763779	+	4	0	AGO1-4,AGO2	1	0	1	1	0	0	0	3
MIMAT0000096	hsa-miR-98-5p	ENSG00000101654	RNMT	protein_coding	chr18	13764333	13764339	13764312	13764340	+	4	0	AGO1-4,AGO2	1	0	1	1	1	0	0	3
MIMAT0000096	hsa-miR-98-5p	ENSG00000141449	GREB1L	protein_coding	chr18	19105273	19105280	19105273	19105280	+	16	0	AGO1,AGO1-4,AGO2,AGO3,AGO4	0	0	0	0	0	0	1	7
MIMAT0000096	hsa-miR-98-5p	ENSG00000101752	MIB1	protein_coding	chr18	19446938	19446944	19446917	19446945	+	8	0	AGO1,AGO1-4,AGO2	1	0	1	1	0	1	1	5
MIMAT0000096	hsa-miR-98-5p	ENSG00000101752	MIB1	protein_coding	chr18	19448939	19448945	19448918	19448946	+	4	0	AGO1-4,AGO2	1	0	1	1	1	1	1	5
MIMAT0000096	hsa-miR-98-5p	ENSG00000101782	RIOK3	protein_coding	chr18	21061433	21061439	21061412	21061440	+	9	0	AGO1-4,AGO2	1	0	1	1	1	1	1	9
MIMAT0000096	hsa-miR-98-5p	ENSG00000168234	TTC39C	protein_coding	chr18	21713727	21713733	21713727	21713733	+	2	0	AGO1-4,AGO2	0	0	0	0	0	0	1	4
MIMAT0000096	hsa-miR-98-5p	ENSG00000154059	IMPACT	protein_coding	chr18	22031902	22031907	22031902	22031907	+	4	0	AGO1-4,AGO2	1	0	0	0	0	0	0	8
MIMAT0000096	hsa-miR-98-5p	ENSG00000134769	DTNA	protein_coding	chr18	32469883	32469888	32469883	32469888	+	1	0	AGO1-4	1	0	0	0	0	0	0	9
MIMAT0000096	hsa-miR-98-5p	ENSG00000141429	GALNT1	protein_coding	chr18	33289778	33289784	33289757	33289785	+	9	0	AGO1-4,AGO2	1	0	1	1	1	1	1	4
MIMAT0000096	hsa-miR-98-5p	ENSG00000141429	GALNT1	protein_coding	chr18	33290334	33290339	33290312	33290340	+	4	0	AGO1,AGO1-4,AGO2	1	0	1	1	1	1	1	4
MIMAT0000096	hsa-miR-98-5p	ENSG00000141428	C18orf21	protein_coding	chr18	33552739	33552767	33552739	33552767	+	2	0	AGO1-4,AGO2	0	0	0	1	0	0	0	4
MIMAT0000096	hsa-miR-98-5p	ENSG00000141428	C18orf21	protein_coding	chr18	33559103	33559108	33559081	33559109	+	10	0	AGO1-4,AGO2	1	0	1	1	1	0	0	4
MIMAT0000096	hsa-miR-98-5p	ENSG00000141428	C18orf21	protein_coding	chr18	33559134	33559140	33559113	33559141	+	10	0	AGO1-4,AGO2	1	0	1	1	1	0	0	4
MIMAT0000096	hsa-miR-98-5p	ENSG00000141622	RNF165	protein_coding	chr18	44036960	44036965	44036938	44036966	+	1	0	AGO2	1	0	0	1	0	1	0	8
MIMAT0000096	hsa-miR-98-5p	ENSG00000141622	RNF165	protein_coding	chr18	44040545	44040550	44040523	44040551	+	4	0	AGO2	1	0	0	1	1	1	1	8
MIMAT0000096	hsa-miR-98-5p	ENSG00000141639	MAPK4	protein_coding	chr18	48257217	48257223	48257217	48257223	+	2	0	AGO2	1	0	0	0	0	0	0	5
MIMAT0000096	hsa-miR-98-5p	ENSG00000041353	RAB27B	protein_coding	chr18	52558373	52558378	52558373	52558378	+	2	0	AGO1-4	0	0	1	0	0	0	0	14
MIMAT0000096	hsa-miR-98-5p	ENSG00000041353	RAB27B	protein_coding	chr18	52559519	52559524	52559519	52559524	+	2	0	AGO1-4	0	0	1	0	0	0	0	14
MIMAT0000096	hsa-miR-98-5p	ENSG00000119547	ONECUT2	protein_coding	chr18	55144651	55144656	55144629	55144657	+	1	0	AGO2	1	0	1	1	0	0	0	12
MIMAT0000096	hsa-miR-98-5p	ENSG00000119547	ONECUT2	protein_coding	chr18	55151488	55151494	55151467	55151495	+	10	0	AGO1-4,AGO2	1	0	1	1	0	1	1	12
MIMAT0000096	hsa-miR-98-5p	ENSG00000119547	ONECUT2	protein_coding	chr18	55152047	55152075	55152047	55152075	+	2	0	AGO2	0	0	0	1	0	0	0	12
MIMAT0000096	hsa-miR-98-5p	ENSG00000119547	ONECUT2	protein_coding	chr18	55153508	55153513	55153486	55153514	+	5	0	AGO1-4,AGO2	1	0	1	1	0	1	1	12
MIMAT0000096	hsa-miR-98-5p	ENSG00000119547	ONECUT2	protein_coding	chr18	55153753	55153758	55153731	55153759	+	20	0	AGO1,AGO1-4,AGO2,AGO3	1	0	1	1	0	1	1	12
MIMAT0000096	hsa-miR-98-5p	ENSG00000119547	ONECUT2	protein_coding	chr18	55155969	55155974	55155947	55155975	+	5	0	AGO1-4,AGO2	1	0	1	1	0	0	0	12
MIMAT0000096	hsa-miR-98-5p	ENSG00000049759	NEDD4L	protein_coding	chr18	56067471	56067477	56067471	56067477	+	8	0	AGO1-4,AGO2	0	0	0	0	0	1	1	5
MIMAT0000096	hsa-miR-98-5p	ENSG00000141682	PMAIP1	protein_coding	chr18	57571355	57571360	57571353	57571361	+	23	0	AGO1,AGO1-4,AGO2	1	0	0	0	0	0	1	5
MIMAT0000096	hsa-miR-98-5p	ENSG00000256463	SALL3	protein_coding	chr18	76758903	76758909	76758903	76758910	+	3	0	AGO2	0	0	0	0	0	1	1	3
MIMAT0000096	hsa-miR-98-5p	ENSG00000105556	MIER2	protein_coding	chr19	306140	306145	306140	306145	-	10	0	AGO1-4,AGO2	1	0	0	0	0	0	0	5
MIMAT0000096	hsa-miR-98-5p	ENSG00000099625	CBARP	protein_coding	chr19	1228627	1228633	1228627	1228633	-	1	0	AGO2	0	0	0	0	0	0	1	5
MIMAT0000096	hsa-miR-98-5p	ENSG00000181588	MEX3D	protein_coding	chr19	1554895	1554900	1554894	1554915	-	11	0	AGO1-4,AGO2	1	0	0	0	1	0	0	2
MIMAT0000096	hsa-miR-98-5p	ENSG00000104886	PLEKHJ1	protein_coding	chr19	2233161	2233166	2233161	2233166	-	4	0	AGO1-4,AGO2	1	0	0	0	0	0	0	5
MIMAT0000096	hsa-miR-98-5p	ENSG00000099800	TIMM13	protein_coding	chr19	2425883	2425888	2425883	2425888	-	2	0	AGO2	1	0	0	0	0	0	0	3
MIMAT0000096	hsa-miR-98-5p	ENSG00000161091	MFSD12	protein_coding	chr19	3547326	3547354	3547326	3547354	-	2	0	AGO1-4,AGO2	0	0	0	1	0	0	0	7
MIMAT0000096	hsa-miR-98-5p	ENSG00000161091	MFSD12	protein_coding	chr19	3547476	3547504	3547476	3547504	-	2	0	AGO2	0	0	0	1	0	0	0	7
MIMAT0000096	hsa-miR-98-5p	ENSG00000130382	MLLT1	protein_coding	chr19	6210927	6210932	6210927	6210932	-	2	0	AGO1-4,AGO2	1	0	0	0	0	0	0	6
MIMAT0000096	hsa-miR-98-5p	ENSG00000125648	SLC25A23	protein_coding	chr19	6441474	6441479	6441474	6441479	-	4	0	AGO1-4,AGO2	1	0	0	0	0	0	0	6
MIMAT0000096	hsa-miR-98-5p	ENSG00000104833	TUBB4A	protein_coding	chr19	6494522	6494528	6494522	6494528	-	2	0	AGO1-4,AGO2	1	0	1	0	0	0	0	3
MIMAT0000096	hsa-miR-98-5p	ENSG00000104833	TUBB4A	protein_coding	chr19	6494711	6494731	6494711	6494731	-	1	0	AGO2	0	0	0	0	1	0	0	3
MIMAT0000096	hsa-miR-98-5p	ENSG00000171105	INSR	protein_coding	chr19	7114668	7114674	7114667	7114695	-	10	0	AGO1-4,AGO2	1	0	0	1	1	1	1	8
MIMAT0000096	hsa-miR-98-5p	ENSG00000171105	INSR	protein_coding	chr19	7115687	7115692	7115686	7115714	-	2	0	AGO2	1	0	0	1	0	0	0	8
MIMAT0000096	hsa-miR-98-5p	ENSG00000142347	MYO1F	protein_coding	chr19	8586141	8586147	8586140	8586168	-	3	0	AGO1-4	1	0	1	1	1	1	1	8
MIMAT0000096	hsa-miR-98-5p	ENSG00000142347	MYO1F	protein_coding	chr19	8616686	8616706	8616686	8616714	-	3	0	AGO1-4,AGO2	0	0	0	1	1	0	0	8
MIMAT0000096	hsa-miR-98-5p	ENSG00000171466	ZNF562	protein_coding	chr19	9761774	9761779	9761774	9761779	-	1	0	AGO1-4	1	0	0	0	0	0	0	5
MIMAT0000096	hsa-miR-98-5p	ENSG00000127452	FBXL12	protein_coding	chr19	9921324	9921330	9921323	9921351	-	3	0	AGO1-4,AGO2	1	0	0	1	1	1	0	9
MIMAT0000096	hsa-miR-98-5p	ENSG00000197933	ZNF823	protein_coding	chr19	11832238	11832243	11832237	11832260	-	13	0	AGO1-4,AGO2	1	0	0	0	1	0	0	6
MIMAT0000096	hsa-miR-98-5p	ENSG00000198342	ZNF442	protein_coding	chr19	12460185	12460205	12460185	12460205	-	1	0	AGO1-4	0	0	0	0	1	0	0	10
MIMAT0000096	hsa-miR-98-5p	ENSG00000196466	ZNF799	protein_coding	chr19	12500991	12500996	12500990	12501013	-	6	0	AGO1,AGO1-4,AGO2	1	0	0	0	1	0	0	4
MIMAT0000096	hsa-miR-98-5p	ENSG00000180855	ZNF443	protein_coding	chr19	12540681	12540686	12540680	12540703	-	10	0	AGO1,AGO1-4,AGO2	1	0	0	0	1	0	0	6
MIMAT0000096	hsa-miR-98-5p	ENSG00000188033	ZNF490	protein_coding	chr19	12689076	12689081	12689076	12689081	-	2	0	AGO1-4	1	0	0	0	0	0	0	8
MIMAT0000096	hsa-miR-98-5p	ENSG00000269693	AC010422.6	protein_coding	chr19	12689076	12689081	12689076	12689081	-	2	0	AGO1-4	1	0	0	0	0	0	0	6
MIMAT0000096	hsa-miR-98-5p	ENSG00000187867	PALM3	protein_coding	chr19	14164371	14164377	14164370	14164398	-	1	0	AGO1-4	0	0	0	1	1	1	1	5
MIMAT0000096	hsa-miR-98-5p	ENSG00000123159	GIPC1	protein_coding	chr19	14588738	14588743	14588737	14588765	-	16	0	AGO1-4,AGO2	1	0	0	1	0	0	0	7
MIMAT0000096	hsa-miR-98-5p	ENSG00000123159	GIPC1	protein_coding	chr19	14588992	14588998	14588991	14589019	-	9	0	AGO1-4,AGO2	1	0	0	1	1	1	1	7
MIMAT0000096	hsa-miR-98-5p	ENSG00000132002	DNAJB1	protein_coding	chr19	14626189	14626194	14626189	14626194	-	12	0	AGO1-4,AGO2	1	0	0	0	0	0	0	5
MIMAT0000096	hsa-miR-98-5p	ENSG00000105127	AKAP8	protein_coding	chr19	15465045	15465050	15465044	15465065	-	10	0	AGO1,AGO1-4,AGO2	1	0	0	0	1	0	0	7
MIMAT0000096	hsa-miR-98-5p	ENSG00000127527	EPS15L1	protein_coding	chr19	16472474	16472479	16472474	16472479	-	2	0	AGO2	1	0	0	0	0	0	0	2
MIMAT0000096	hsa-miR-98-5p	ENSG00000089639	GMIP	protein_coding	chr19	19740706	19740712	19740705	19740724	-	1	0	AGO1-4	1	0	0	0	1	0	0	7
MIMAT0000096	hsa-miR-98-5p	ENSG00000167232	ZNF91	protein_coding	chr19	23540638	23540645	23540638	23540645	-	6	0	AGO1-4,AGO2	1	0	0	0	0	0	0	9
MIMAT0000096	hsa-miR-98-5p	ENSG00000131943	C19orf12	protein_coding	chr19	30193123	30193128	30193123	30193128	-	7	0	AGO1-4,AGO2	1	0	0	0	0	0	0	5
MIMAT0000096	hsa-miR-98-5p	ENSG00000180884	ZNF792	protein_coding	chr19	35447379	35447385	35447378	35447397	-	12	0	AGO1,AGO1-4,AGO2	1	0	1	0	1	1	0	6
MIMAT0000096	hsa-miR-98-5p	ENSG00000161249	DMKN	protein_coding	chr19	35988225	35988230	35988225	35988230	-	5	0	AGO1,AGO1-4,AGO2	1	0	0	0	0	0	0	8
MIMAT0000096	hsa-miR-98-5p	ENSG00000186017	ZNF566	protein_coding	chr19	36938937	36938943	36938936	36938964	-	4	0	AGO1,AGO1-4,AGO2	1	0	1	1	1	0	1	5
MIMAT0000096	hsa-miR-98-5p	ENSG00000196967	ZNF585A	protein_coding	chr19	37641395	37641400	37641395	37641400	-	2	0	AGO1-4,AGO2	1	0	0	0	0	0	0	7
MIMAT0000096	hsa-miR-98-5p	ENSG00000196967	ZNF585A	protein_coding	chr19	37641435	37641442	37641435	37641442	-	6	0	AGO1,AGO1-4,AGO2	1	0	0	0	0	0	0	7
MIMAT0000096	hsa-miR-98-5p	ENSG00000105221	AKT2	protein_coding	chr19	40737157	40737163	40737156	40737179	-	1	0	AGO1-4	1	0	0	0	1	0	1	3
MIMAT0000096	hsa-miR-98-5p	ENSG00000105221	AKT2	protein_coding	chr19	40738996	40739001	40738996	40739001	-	5	0	AGO1-4,AGO2	1	0	0	0	0	0	0	3
MIMAT0000096	hsa-miR-98-5p	ENSG00000160392	C19orf47	protein_coding	chr19	40827216	40827221	40827216	40827221	-	3	0	AGO1-4,AGO2	1	0	0	0	0	0	0	3
MIMAT0000096	hsa-miR-98-5p	ENSG00000160392	C19orf47	protein_coding	chr19	40827510	40827516	40827509	40827530	-	13	0	AGO1,AGO1-4,AGO2	1	0	0	0	1	0	1	3
MIMAT0000096	hsa-miR-98-5p	ENSG00000105245	NUMBL	protein_coding	chr19	41172741	41172747	41172741	41172747	-	1	0	AGO1-4	0	0	0	0	0	1	1	5
MIMAT0000096	hsa-miR-98-5p	ENSG00000188493	C19orf54	protein_coding	chr19	41247828	41247835	41247827	41247848	-	3	2	AGO1,AGO1-4	1	0	0	0	1	0	0	5
MIMAT0000096	hsa-miR-98-5p	ENSG00000028277	POU2F2	protein_coding	chr19	42593725	42593730	42593724	42593752	-	5	0	AGO2	1	0	0	1	0	1	0	6
MIMAT0000096	hsa-miR-98-5p	ENSG00000028277	POU2F2	protein_coding	chr19	42603734	42603762	42603734	42603762	-	6	0	AGO1-4,AGO2	0	0	0	1	0	0	0	6
MIMAT0000096	hsa-miR-98-5p	ENSG00000124466	LYPD3	protein_coding	chr19	43965764	43965784	43965764	43965784	-	6	0	AGO1-4,AGO2	0	0	0	0	1	0	0	5
MIMAT0000096	hsa-miR-98-5p	ENSG00000167378	IRGQ	protein_coding	chr19	44090977	44090984	44090977	44091005	-	14	0	AGO1-4,AGO2,AGO4	0	0	0	1	0	0	1	6
MIMAT0000096	hsa-miR-98-5p	ENSG00000167378	IRGQ	protein_coding	chr19	44095046	44095074	44095046	44095074	-	5	0	AGO1-4,AGO2	0	0	0	1	0	0	0	6
MIMAT0000096	hsa-miR-98-5p	ENSG00000125741	OPA3	protein_coding	chr19	46031761	46031767	46031760	46031781	-	5	0	AGO1-4,AGO2	1	0	1	0	1	0	1	5
MIMAT0000096	hsa-miR-98-5p	ENSG00000125741	OPA3	protein_coding	chr19	46031839	46031845	46031838	46031856	-	5	0	AGO1-4,AGO2	1	0	1	0	1	0	0	5
MIMAT0000096	hsa-miR-98-5p	ENSG00000125741	OPA3	protein_coding	chr19	46053343	46053349	46053343	46053349	-	1	0	AGO2	1	0	0	0	0	0	0	5
MIMAT0000096	hsa-miR-98-5p	ENSG00000105419	MEIS3	protein_coding	chr19	47906430	47906451	47906430	47906451	-	1	0	AGO2	0	0	0	0	1	0	0	11
MIMAT0000096	hsa-miR-98-5p	ENSG00000161558	TMEM143	protein_coding	chr19	48835715	48835721	48835714	48835742	-	6	0	AGO1-4,AGO2	1	0	1	1	1	0	1	12
MIMAT0000096	hsa-miR-98-5p	ENSG00000161558	TMEM143	protein_coding	chr19	48836461	48836475	48836461	48836475	-	2	0	AGO1-4,AGO2	0	0	0	0	1	0	0	12
MIMAT0000096	hsa-miR-98-5p	ENSG00000104812	GYS1	protein_coding	chr19	49471564	49471569	49471564	49471569	-	6	0	AGO1-4,AGO2	1	0	0	0	0	0	0	2
MIMAT0000096	hsa-miR-98-5p	ENSG00000204673	AKT1S1	protein_coding	chr19	50372305	50372310	50372305	50372310	-	4	0	AGO2	1	0	0	0	0	0	0	1
MIMAT0000096	hsa-miR-98-5p	ENSG00000131398	KCNC3	protein_coding	chr19	50816396	50816402	50816396	50816402	-	2	0	AGO1-4	0	0	0	0	0	0	1	3
MIMAT0000096	hsa-miR-98-5p	ENSG00000254415	SIGLEC14	protein_coding	chr19	52145890	52145896	52145889	52145917	-	1	0	AGO1-4	1	0	1	1	1	0	0	4
MIMAT0000096	hsa-miR-98-5p	ENSG00000142556	ZNF614	protein_coding	chr19	52517834	52517839	52517834	52517839	-	3	0	AGO1,AGO2	1	0	1	0	0	0	0	5
MIMAT0000096	hsa-miR-98-5p	ENSG00000142556	ZNF614	protein_coding	chr19	52518869	52518874	52518868	52518874	-	3	0	AGO1-4	1	0	1	0	0	1	0	5
MIMAT0000096	hsa-miR-98-5p	ENSG00000198538	ZNF28	protein_coding	chr19	53301136	53301142	53301135	53301155	-	4	0	AGO1-4	1	0	0	0	1	0	0	4
MIMAT0000096	hsa-miR-98-5p	ENSG00000179943	FIZ1	protein_coding	chr19	56103477	56103482	56103477	56103482	-	2	0	AGO1,AGO2	1	0	0	0	0	0	0	3
MIMAT0000096	hsa-miR-98-5p	ENSG00000179922	ZNF784	protein_coding	chr19	56132651	56132657	56132650	56132678	-	2	0	AGO1-4	1	0	0	1	1	0	1	5
MIMAT0000096	hsa-miR-98-5p	ENSG00000197128	ZNF772	protein_coding	chr19	57981765	57981772	57981765	57981772	-	2	0	AGO1,AGO1-4	1	0	0	0	0	0	0	4
MIMAT0000096	hsa-miR-98-5p	ENSG00000179909	ZNF154	protein_coding	chr19	58212662	58212667	58212662	58212667	-	1	0	AGO1-4	1	0	1	0	0	0	0	6
MIMAT0000096	hsa-miR-98-5p	ENSG00000099804	CDC34	protein_coding	chr19	541579	541584	541557	541585	+	19	0	AGO1-4,AGO2	1	0	0	1	0	1	1	6
MIMAT0000096	hsa-miR-98-5p	ENSG00000099804	CDC34	protein_coding	chr19	541620	541626	541599	541627	+	15	0	AGO1-4,AGO2	1	0	0	1	1	0	1	6
MIMAT0000096	hsa-miR-98-5p	ENSG00000116017	ARID3A	protein_coding	chr19	972019	972047	972019	972047	+	32	1	AGO1,AGO1-4,AGO2,AGO3	0	0	0	1	0	0	0	9
MIMAT0000096	hsa-miR-98-5p	ENSG00000116017	ARID3A	protein_coding	chr19	972470	972475	972448	972476	+	16	0	AGO1-4,AGO2	1	0	1	1	0	1	1	9
MIMAT0000096	hsa-miR-98-5p	ENSG00000116017	ARID3A	protein_coding	chr19	974526	974532	974505	974533	+	10	0	AGO1,AGO1-4,AGO2	0	0	1	1	0	0	1	9
MIMAT0000096	hsa-miR-98-5p	ENSG00000116017	ARID3A	protein_coding	chr19	975643	975649	975622	975650	+	14	0	AGO1-4,AGO2	0	0	1	1	0	0	1	9
MIMAT0000096	hsa-miR-98-5p	ENSG00000167470	MIDN	protein_coding	chr19	1257483	1257489	1257469	1257490	+	29	0	AGO1,AGO1-4,AGO2	1	0	0	0	1	0	0	15
MIMAT0000096	hsa-miR-98-5p	ENSG00000205922	ONECUT3	protein_coding	chr19	1776866	1776873	1776845	1776873	+	2	0	AGO2	0	0	0	1	0	0	1	6
MIMAT0000096	hsa-miR-98-5p	ENSG00000205922	ONECUT3	protein_coding	chr19	1779118	1779124	1779096	1779124	+	1	0	AGO2	0	0	0	1	0	0	1	6
MIMAT0000096	hsa-miR-98-5p	ENSG00000104885	DOT1L	protein_coding	chr19	2229797	2229803	2229784	2229804	+	15	0	AGO1-4,AGO2	0	0	1	0	1	1	0	6
MIMAT0000096	hsa-miR-98-5p	ENSG00000171970	ZNF57	protein_coding	chr19	2918398	2918403	2918383	2918404	+	1	0	AGO1-4	1	0	0	0	1	1	0	6
MIMAT0000096	hsa-miR-98-5p	ENSG00000125912	NCLN	protein_coding	chr19	3207423	3207444	3207423	3207444	+	2	0	AGO2	0	0	0	0	1	0	0	6
MIMAT0000096	hsa-miR-98-5p	ENSG00000105229	PIAS4	protein_coding	chr19	4038021	4038026	4038021	4038026	+	4	0	AGO1-4,AGO2	1	0	0	0	0	0	0	5
MIMAT0000096	hsa-miR-98-5p	ENSG00000105229	PIAS4	protein_coding	chr19	4038646	4038652	4038646	4038652	+	6	0	AGO1-4,AGO2	0	0	0	0	0	0	1	5
MIMAT0000096	hsa-miR-98-5p	ENSG00000276043	UHRF1	protein_coding	chr19	4961961	4961966	4961961	4961966	+	9	0	AGO1,AGO1-4,AGO2	1	0	0	0	0	0	0	4
MIMAT0000096	hsa-miR-98-5p	ENSG00000125657	TNFSF9	protein_coding	chr19	6535169	6535175	6535148	6535176	+	25	0	AGO1-4,AGO2	1	0	0	1	1	0	1	9
MIMAT0000096	hsa-miR-98-5p	ENSG00000130544	ZNF557	protein_coding	chr19	7083188	7083216	7083188	7083216	+	4	0	AGO1,AGO1-4,AGO2	0	0	0	1	0	0	0	10
MIMAT0000096	hsa-miR-98-5p	ENSG00000130544	ZNF557	protein_coding	chr19	7085516	7085521	7085494	7085522	+	1	0	AGO2	1	0	1	1	0	0	0	10
MIMAT0000096	hsa-miR-98-5p	ENSG00000130544	ZNF557	protein_coding	chr19	7085836	7085842	7085815	7085843	+	2	0	AGO1-4,AGO2	1	0	1	1	1	0	0	10
MIMAT0000096	hsa-miR-98-5p	ENSG00000076984	MAP2K7	protein_coding	chr19	7977734	7977740	7977734	7977740	+	4	0	AGO1-4,AGO2	1	0	0	0	0	0	0	4
MIMAT0000096	hsa-miR-98-5p	ENSG00000129351	ILF3	protein_coding	chr19	10801866	10801871	10801866	10801871	+	4	0	AGO1-4,AGO2	1	0	0	0	0	0	0	5
MIMAT0000096	hsa-miR-98-5p	ENSG00000142453	CARM1	protein_coding	chr19	11024682	11024703	11024682	11024703	+	2	0	AGO1-4	0	0	0	0	1	0	0	5
MIMAT0000096	hsa-miR-98-5p	ENSG00000130164	LDLR	protein_coding	chr19	11242438	11242443	11242438	11242443	+	29	0	AGO1,AGO1-4,AGO2,AGO3	1	0	0	0	0	0	0	15
MIMAT0000096	hsa-miR-98-5p	ENSG00000173928	SWSAP1	protein_coding	chr19	11486693	11486714	11486693	11486714	+	3	0	AGO1-4	0	0	0	0	1	0	0	3
MIMAT0000096	hsa-miR-98-5p	ENSG00000173928	SWSAP1	protein_coding	chr19	11486746	11486751	11486746	11486751	+	11	0	AGO1-4,AGO2,AGO3	1	0	0	0	0	0	0	3
MIMAT0000096	hsa-miR-98-5p	ENSG00000197054	ZNF763	protein_coding	chr19	12090912	12090918	12090900	12090919	+	1	0	AGO2	1	0	0	0	1	0	0	7
MIMAT0000096	hsa-miR-98-5p	ENSG00000198356	ASNA1	protein_coding	chr19	12859092	12859098	12859092	12859098	+	5	0	AGO1-4,AGO2	1	0	0	0	0	0	0	5
MIMAT0000096	hsa-miR-98-5p	ENSG00000171223	JUNB	protein_coding	chr19	12903213	12903234	12903213	12903234	+	14	0	AGO1-4,AGO2	0	0	0	0	1	0	0	9
MIMAT0000096	hsa-miR-98-5p	ENSG00000104979	C19orf53	protein_coding	chr19	13889049	13889055	13889049	13889055	+	8	1	AGO1-4,AGO2	1	0	0	0	0	0	0	3
MIMAT0000096	hsa-miR-98-5p	ENSG00000132003	ZSWIM4	protein_coding	chr19	13942398	13942403	13942398	13942404	+	2	0	AGO2	1	0	0	0	0	1	1	8
MIMAT0000096	hsa-miR-98-5p	ENSG00000132017	DCAF15	protein_coding	chr19	14071838	14071844	14071817	14071845	+	12	0	AGO1-4,AGO2	1	0	0	1	1	1	1	6
MIMAT0000096	hsa-miR-98-5p	ENSG00000130309	COLGALT1	protein_coding	chr19	17693694	17693699	17693694	17693699	+	13	0	AGO1-4,AGO2	1	0	0	0	0	0	0	7
MIMAT0000096	hsa-miR-98-5p	ENSG00000197134	ZNF257	protein_coding	chr19	22272700	22272705	22272700	22272705	+	5	0	AGO1-4,AGO2	1	0	0	0	0	0	0	7
MIMAT0000096	hsa-miR-98-5p	ENSG00000213096	ZNF254	protein_coding	chr19	24312475	24312482	24312475	24312482	+	3	0	AGO2	1	0	0	0	0	0	0	9
MIMAT0000096	hsa-miR-98-5p	ENSG00000153885	KCTD15	protein_coding	chr19	34304671	34304676	34304671	34304677	+	10	0	AGO1-4,AGO2	1	0	0	0	0	0	1	11
MIMAT0000096	hsa-miR-98-5p	ENSG00000089327	FXYD5	protein_coding	chr19	35660677	35660683	35660677	35660683	+	4	0	AGO1-4,AGO2	1	0	0	0	0	0	0	5
MIMAT0000096	hsa-miR-98-5p	ENSG00000205155	PSENEN	protein_coding	chr19	36237712	36237718	36237691	36237719	+	5	0	AGO1,AGO1-4,AGO2	0	0	0	1	0	0	1	1
MIMAT0000096	hsa-miR-98-5p	ENSG00000188227	ZNF793	protein_coding	chr19	38028533	38028538	38028533	38028539	+	2	0	AGO1,AGO2	0	0	1	0	0	0	1	6
MIMAT0000096	hsa-miR-98-5p	ENSG00000099337	KCNK6	protein_coding	chr19	38819127	38819134	38819113	38819135	+	3	0	AGO1-4	1	0	0	0	1	0	0	12
MIMAT0000096	hsa-miR-98-5p	ENSG00000099337	KCNK6	protein_coding	chr19	38822616	38822623	38822616	38822623	+	7	0	AGO1-4,AGO2	0	0	0	0	0	0	1	12
MIMAT0000096	hsa-miR-98-5p	ENSG00000178982	EIF3K	protein_coding	chr19	39126296	39126302	39126275	39126303	+	2	0	AGO2	0	0	1	1	0	0	0	4
MIMAT0000096	hsa-miR-98-5p	ENSG00000063322	MED29	protein_coding	chr19	39889523	39889528	39889523	39889528	+	1	0	AGO2	1	0	0	0	0	0	0	4
MIMAT0000096	hsa-miR-98-5p	ENSG00000128016	ZFP36	protein_coding	chr19	39898808	39898814	39898808	39898814	+	29	0	AGO1-4,AGO2	0	0	0	0	0	0	1	9
MIMAT0000096	hsa-miR-98-5p	ENSG00000196235	SUPT5H	protein_coding	chr19	39967244	39967249	39967244	39967249	+	1	0	AGO1-4	1	0	0	0	0	0	0	3
MIMAT0000096	hsa-miR-98-5p	ENSG00000105223	PLD3	protein_coding	chr19	40884220	40884226	40884207	40884227	+	18	0	AGO1,AGO1-4,AGO2	1	0	0	0	1	1	1	4
MIMAT0000096	hsa-miR-98-5p	ENSG00000160460	SPTBN4	protein_coding	chr19	41081943	41081948	41081943	41081949	+	2	0	AGO1-4,AGO2	1	0	0	0	0	1	1	11
MIMAT0000096	hsa-miR-98-5p	ENSG00000086544	ITPKC	protein_coding	chr19	41246197	41246202	41246197	41246202	+	2	0	AGO1-4	1	0	0	0	0	0	0	5
MIMAT0000096	hsa-miR-98-5p	ENSG00000086544	ITPKC	protein_coding	chr19	41246566	41246572	41246552	41246573	+	2	0	AGO1-4,AGO2	1	0	0	0	1	0	0	5
MIMAT0000096	hsa-miR-98-5p	ENSG00000269858	EGLN2	protein_coding	chr19	41314323	41314328	41314301	41314329	+	10	0	AGO1-4,AGO2	1	0	0	1	0	0	1	5
MIMAT0000096	hsa-miR-98-5p	ENSG00000167625	ZNF526	protein_coding	chr19	42730620	42730625	42730620	42730625	+	1	0	AGO1-4	1	0	0	0	0	0	0	4
MIMAT0000096	hsa-miR-98-5p	ENSG00000167625	ZNF526	protein_coding	chr19	42730929	42730934	42730929	42730934	+	18	0	AGO1,AGO1-4,AGO2,AGO3	1	0	0	0	0	0	0	4
MIMAT0000096	hsa-miR-98-5p	ENSG00000105429	MEGF8	protein_coding	chr19	42882435	42882440	42882435	42882440	+	1	0	AGO1	1	0	0	0	0	0	0	8
MIMAT0000096	hsa-miR-98-5p	ENSG00000204920	ZNF155	protein_coding	chr19	44501713	44501718	44501713	44501718	+	2	0	AGO2	1	0	0	0	0	0	0	5
MIMAT0000096	hsa-miR-98-5p	ENSG00000167380	ZNF226	protein_coding	chr19	44679071	44679077	44679071	44679077	+	3	0	AGO1-4,AGO2	0	0	1	0	0	0	0	5
MIMAT0000096	hsa-miR-98-5p	ENSG00000073008	PVR	protein_coding	chr19	45166843	45166848	45166821	45166849	+	7	0	AGO2	1	0	0	1	0	0	0	9
MIMAT0000096	hsa-miR-98-5p	ENSG00000187244	BCAM	protein_coding	chr19	45324501	45324506	45324501	45324506	+	5	1	AGO1-4,AGO2	1	0	0	0	0	0	0	6
MIMAT0000096	hsa-miR-98-5p	ENSG00000187244	BCAM	protein_coding	chr19	45324607	45324613	45324607	45324613	+	7	0	AGO1-4	1	0	0	0	0	0	0	6
MIMAT0000096	hsa-miR-98-5p	ENSG00000130202	NECTIN2	protein_coding	chr19	45391928	45391933	45391928	45391933	+	3	0	AGO1,AGO1-4	1	0	0	0	0	0	0	7
MIMAT0000096	hsa-miR-98-5p	ENSG00000142252	GEMIN7	protein_coding	chr19	45593983	45593989	45593962	45593990	+	10	0	AGO1-4,AGO2	1	0	1	1	1	0	1	3
MIMAT0000096	hsa-miR-98-5p	ENSG00000181027	FKRP	protein_coding	chr19	47261220	47261225	47261220	47261226	+	4	0	AGO1,AGO1-4,AGO2	1	0	0	0	0	0	1	3
MIMAT0000096	hsa-miR-98-5p	ENSG00000142230	SAE1	protein_coding	chr19	47713354	47713359	47713354	47713359	+	21	0	AGO1,AGO1-4,AGO2	1	0	0	0	0	0	0	2
MIMAT0000096	hsa-miR-98-5p	ENSG00000142528	ZNF473	protein_coding	chr19	50548797	50548825	50548797	50548825	+	8	0	AGO1-4,AGO2	0	0	0	1	0	0	0	2
MIMAT0000096	hsa-miR-98-5p	ENSG00000142528	ZNF473	protein_coding	chr19	50550633	50550639	50550612	50550640	+	4	0	AGO2	1	0	0	1	1	0	1	2
MIMAT0000096	hsa-miR-98-5p	ENSG00000062822	POLD1	protein_coding	chr19	50906808	50906831	50906808	50906831	+	4	0	AGO1,AGO1-4,AGO2	0	0	0	0	1	0	0	3
MIMAT0000096	hsa-miR-98-5p	ENSG00000090971	NAT14	protein_coding	chr19	55998592	55998598	55998579	55998599	+	12	0	AGO1,AGO1-4,AGO2	1	0	0	0	1	0	0	2
MIMAT0000096	hsa-miR-98-5p	ENSG00000198440	ZNF583	protein_coding	chr19	56936225	56936231	56936204	56936232	+	9	0	AGO1-4,AGO2	1	0	1	1	1	1	1	4
MIMAT0000096	hsa-miR-98-5p	ENSG00000083844	ZNF264	protein_coding	chr19	57727039	57727044	57727039	57727044	+	19	0	AGO1,AGO1-4,AGO2	1	0	0	0	0	0	0	6
MIMAT0000096	hsa-miR-98-5p	ENSG00000083844	ZNF264	protein_coding	chr19	57730631	57730637	57730631	57730637	+	4	0	AGO1,AGO2	1	0	0	0	0	0	0	6
MIMAT0000096	hsa-miR-98-5p	ENSG00000178229	ZNF543	protein_coding	chr19	57839865	57839893	57839865	57839893	+	6	0	AGO1,AGO1-4,AGO2,AGO3	0	0	0	1	0	0	0	5
MIMAT0000096	hsa-miR-98-5p	ENSG00000178229	ZNF543	protein_coding	chr19	57841747	57841775	57841747	57841775	+	1	0	AGO2	0	0	0	1	0	0	0	5
MIMAT0000096	hsa-miR-98-5p	ENSG00000178229	ZNF543	protein_coding	chr19	57842083	57842088	57842061	57842089	+	10	0	AGO1,AGO1-4,AGO2	1	0	1	1	1	1	0	5
MIMAT0000096	hsa-miR-98-5p	ENSG00000188785	ZNF548	protein_coding	chr19	57911474	57911479	57911452	57911480	+	4	0	AGO1,AGO1-4,AGO2	1	0	1	1	1	0	0	8
MIMAT0000096	hsa-miR-98-5p	ENSG00000188785	ZNF548	protein_coding	chr19	57912504	57912509	57912502	57912509	+	7	0	AGO1,AGO1-4,AGO2	1	0	1	0	0	0	0	8
MIMAT0000096	hsa-miR-98-5p	ENSG00000186272	ZNF17	protein_coding	chr19	57933145	57933150	57933145	57933150	+	8	0	AGO1,AGO1-4,AGO2	1	0	0	0	0	0	0	4
MIMAT0000096	hsa-miR-98-5p	ENSG00000121417	ZNF211	protein_coding	chr19	58153834	58153839	58153834	58153839	+	5	0	AGO1-4,AGO2	1	0	0	0	0	0	0	3
MIMAT0000096	hsa-miR-98-5p	ENSG00000198466	ZNF587	protein_coding	chr19	58371747	58371753	58371726	58371754	+	1	0	AGO1-4	1	0	1	1	1	0	0	8
MIMAT0000096	hsa-miR-98-5p	ENSG00000198466	ZNF587	protein_coding	chr19	58374569	58374575	58374548	58374576	+	2	0	AGO1-4	1	0	1	1	0	0	0	8
MIMAT0000096	hsa-miR-98-5p	ENSG00000182318	ZSCAN22	protein_coding	chr19	58852254	58852259	58852254	58852259	+	1	0	AGO2	1	0	0	0	0	0	0	5
MIMAT0000096	hsa-miR-98-5p	ENSG00000130508	PXDN	protein_coding	chr2	1636794	1636799	1636793	1636821	-	8	0	AGO1-4,AGO2	1	0	1	1	0	1	1	12
MIMAT0000096	hsa-miR-98-5p	ENSG00000130508	PXDN	protein_coding	chr2	1636924	1636929	1636923	1636951	-	6	0	AGO1-4,AGO2	1	0	1	1	0	1	1	12
MIMAT0000096	hsa-miR-98-5p	ENSG00000130508	PXDN	protein_coding	chr2	1637602	1637607	1637601	1637629	-	4	0	AGO1-4,AGO2	1	0	1	1	0	0	0	12
MIMAT0000096	hsa-miR-98-5p	ENSG00000130508	PXDN	protein_coding	chr2	1658237	1658265	1658237	1658265	-	9	0	AGO1-4,AGO2	0	0	0	1	0	0	0	12
MIMAT0000096	hsa-miR-98-5p	ENSG00000143797	MBOAT2	protein_coding	chr2	8997415	8997420	8997415	8997420	-	1	0	AGO1-4	1	0	0	0	0	0	0	12
MIMAT0000096	hsa-miR-98-5p	ENSG00000169016	E2F6	protein_coding	chr2	11585580	11585586	11585579	11585607	-	27	0	AGO1,AGO1-4,AGO2	1	0	1	1	1	1	1	6
MIMAT0000096	hsa-miR-98-5p	ENSG00000118961	LDAH	protein_coding	chr2	20988686	20988692	20988686	20988692	-	1	0	AGO2	0	0	1	0	0	0	0	4
MIMAT0000096	hsa-miR-98-5p	ENSG00000198399	ITSN2	protein_coding	chr2	24463543	24463548	24463543	24463548	-	2	0	AGO1-4	0	0	1	0	0	0	0	7
MIMAT0000096	hsa-miR-98-5p	ENSG00000115137	DNAJC27	protein_coding	chr2	25167425	25167430	25167425	25167430	-	8	0	AGO1,AGO1-4,AGO2	1	0	0	0	0	0	0	3
MIMAT0000096	hsa-miR-98-5p	ENSG00000119772	DNMT3A	protein_coding	chr2	25456371	25456376	25456371	25456376	-	1	0	AGO1-4	1	0	0	0	0	0	0	3
MIMAT0000096	hsa-miR-98-5p	ENSG00000084731	KIF3C	protein_coding	chr2	26149886	26149891	26149886	26149891	-	1	0	AGO2	1	0	0	0	0	0	0	3
MIMAT0000096	hsa-miR-98-5p	ENSG00000138073	PREB	protein_coding	chr2	27355177	27355205	27355177	27355205	-	8	0	AGO1,AGO1-4,AGO2	0	0	0	1	0	0	0	3
MIMAT0000096	hsa-miR-98-5p	ENSG00000138074	SLC5A6	protein_coding	chr2	27422775	27422781	27422774	27422802	-	24	2	AGO1,AGO1-4,AGO2	1	0	1	1	1	1	1	3
MIMAT0000096	hsa-miR-98-5p	ENSG00000138074	SLC5A6	protein_coding	chr2	27427687	27427715	27427687	27427715	-	2	0	AGO1-4	0	0	0	1	0	0	0	3
MIMAT0000096	hsa-miR-98-5p	ENSG00000115808	STRN	protein_coding	chr2	37072578	37072584	37072578	37072584	-	18	0	AGO1,AGO1-4,AGO2,AGO3	0	0	1	0	0	1	1	5
MIMAT0000096	hsa-miR-98-5p	ENSG00000115825	PRKD3	protein_coding	chr2	37478426	37478431	37478426	37478431	-	3	0	AGO2	1	0	0	0	0	0	0	6
MIMAT0000096	hsa-miR-98-5p	ENSG00000138061	CYP1B1	protein_coding	chr2	38297108	38297113	38297108	38297113	-	1	0	AGO1-4	1	0	0	0	0	0	0	6
MIMAT0000096	hsa-miR-98-5p	ENSG00000119787	ATL2	protein_coding	chr2	38523293	38523298	38523292	38523317	-	22	0	AGO1,AGO1-4,AGO2,AGO3,AGO4	1	0	0	0	1	1	0	7
MIMAT0000096	hsa-miR-98-5p	ENSG00000143889	HNRNPLL	protein_coding	chr2	38789683	38789689	38789683	38789689	-	3	0	AGO1-4,AGO2	0	0	1	0	0	0	0	6
MIMAT0000096	hsa-miR-98-5p	ENSG00000163214	DHX57	protein_coding	chr2	39025366	39025372	39025365	39025385	-	7	0	AGO1,AGO1-4,AGO2	1	0	1	0	1	1	1	4
MIMAT0000096	hsa-miR-98-5p	ENSG00000011566	MAP4K3	protein_coding	chr2	39476697	39476703	39476696	39476724	-	10	0	AGO1-4,AGO2	1	0	1	1	1	1	1	7
MIMAT0000096	hsa-miR-98-5p	ENSG00000011566	MAP4K3	protein_coding	chr2	39487766	39487794	39487766	39487794	-	3	0	AGO1-4,AGO2	0	0	0	1	0	0	0	7
MIMAT0000096	hsa-miR-98-5p	ENSG00000180398	MCFD2	protein_coding	chr2	47132097	47132104	47132097	47132104	-	1	0	AGO1-4	1	0	0	0	0	0	0	10
MIMAT0000096	hsa-miR-98-5p	ENSG00000068878	PSME4	protein_coding	chr2	54101580	54101608	54101580	54101608	-	6	0	AGO1-4,AGO2	0	0	0	1	0	0	0	5
MIMAT0000096	hsa-miR-98-5p	ENSG00000068878	PSME4	protein_coding	chr2	54146315	54146343	54146315	54146343	-	7	1	AGO1,AGO1-4,AGO2	0	0	0	1	0	0	0	5
MIMAT0000096	hsa-miR-98-5p	ENSG00000068878	PSME4	protein_coding	chr2	54155306	54155334	54155306	54155334	-	14	0	AGO1,AGO1-4,AGO2,AGO3	0	0	0	1	0	0	0	5
MIMAT0000096	hsa-miR-98-5p	ENSG00000068878	PSME4	protein_coding	chr2	54164560	54164588	54164560	54164588	-	2	0	AGO1-4,AGO2	0	0	0	1	0	0	0	5
MIMAT0000096	hsa-miR-98-5p	ENSG00000179833	SERTAD2	protein_coding	chr2	64859758	64859763	64859758	64859763	-	2	0	AGO1-4,AGO2	1	0	0	0	0	0	0	4
MIMAT0000096	hsa-miR-98-5p	ENSG00000198369	SPRED2	protein_coding	chr2	65538119	65538124	65538118	65538146	-	13	0	AGO1-4,AGO2	1	0	0	1	0	0	0	4
MIMAT0000096	hsa-miR-98-5p	ENSG00000198369	SPRED2	protein_coding	chr2	65540500	65540505	65540499	65540527	-	4	1	AGO1-4,AGO2	1	0	0	1	0	0	0	4
MIMAT0000096	hsa-miR-98-5p	ENSG00000221823	PPP3R1	protein_coding	chr2	68406490	68406495	68406489	68406509	-	22	0	AGO1,AGO1-4,AGO2,AGO3	1	0	0	0	1	0	0	3
MIMAT0000096	hsa-miR-98-5p	ENSG00000198380	GFPT1	protein_coding	chr2	69553149	69553154	69553149	69553154	-	13	0	AGO1,AGO1-4,AGO2	1	0	0	0	0	0	0	5
MIMAT0000096	hsa-miR-98-5p	ENSG00000115977	AAK1	protein_coding	chr2	69685260	69685265	69685260	69685265	-	1	0	AGO2	1	0	0	0	0	0	0	7
MIMAT0000096	hsa-miR-98-5p	ENSG00000115977	AAK1	protein_coding	chr2	69691722	69691728	69691722	69691728	-	3	0	AGO1-4,AGO2	1	0	0	0	0	0	1	7
MIMAT0000096	hsa-miR-98-5p	ENSG00000116001	TIA1	protein_coding	chr2	70438536	70438542	70438535	70438556	-	6	0	AGO1-4,AGO2	0	0	1	0	1	1	1	3
MIMAT0000096	hsa-miR-98-5p	ENSG00000144043	TEX261	protein_coding	chr2	71214050	71214056	71214050	71214056	-	4	0	AGO1-4	1	0	0	0	0	0	0	1
MIMAT0000096	hsa-miR-98-5p	ENSG00000144043	TEX261	protein_coding	chr2	71214575	71214580	71214574	71214580	-	6	0	AGO1-4,AGO2	1	0	0	0	0	0	1	1
MIMAT0000096	hsa-miR-98-5p	ENSG00000144048	DUSP11	protein_coding	chr2	73989640	73989645	73989639	73989662	-	10	0	AGO1-4,AGO2	1	0	0	0	1	0	0	3
MIMAT0000096	hsa-miR-98-5p	ENSG00000114993	RTKN	protein_coding	chr2	74653052	74653057	74653052	74653057	-	3	0	AGO1-4,AGO2	1	0	0	0	0	0	0	3
MIMAT0000096	hsa-miR-98-5p	ENSG00000114993	RTKN	protein_coding	chr2	74653109	74653115	74653108	74653132	-	10	1	AGO1,AGO1-4,AGO2	1	0	0	0	1	0	0	3
MIMAT0000096	hsa-miR-98-5p	ENSG00000115275	MOGS	protein_coding	chr2	74690021	74690040	74690021	74690040	-	2	0	AGO2	0	0	0	0	1	0	0	4
MIMAT0000096	hsa-miR-98-5p	ENSG00000115318	LOXL3	protein_coding	chr2	74760667	74760672	74760666	74760694	-	2	0	AGO1-4	1	0	0	1	0	1	0	6
MIMAT0000096	hsa-miR-98-5p	ENSG00000152291	TGOLN2	protein_coding	chr2	85548807	85548812	85548807	85548812	-	18	0	AGO1,AGO1-4,AGO2	1	0	0	0	0	0	0	6
MIMAT0000096	hsa-miR-98-5p	ENSG00000152291	TGOLN2	protein_coding	chr2	85551805	85551825	85551805	85551825	-	1	0	AGO1-4	0	0	0	0	1	0	0	6
MIMAT0000096	hsa-miR-98-5p	ENSG00000168887	C2orf68	protein_coding	chr2	85835062	85835068	85835062	85835068	-	1	0	AGO1-4	1	0	0	0	0	0	0	2
MIMAT0000096	hsa-miR-98-5p	ENSG00000168887	C2orf68	protein_coding	chr2	85835530	85835535	85835530	85835535	-	2	0	AGO1-4	1	0	0	0	0	0	0	2
MIMAT0000096	hsa-miR-98-5p	ENSG00000172071	EIF2AK3	protein_coding	chr2	88856638	88856643	88856637	88856657	-	4	0	AGO1-4,AGO2	1	0	0	0	1	0	0	5
MIMAT0000096	hsa-miR-98-5p	ENSG00000158050	DUSP2	protein_coding	chr2	96809449	96809455	96809449	96809455	-	4	0	AGO2	1	0	0	0	0	0	0	2
MIMAT0000096	hsa-miR-98-5p	ENSG00000144028	SNRNP200	protein_coding	chr2	96940609	96940615	96940609	96940615	-	9	0	AGO1-4,AGO2	1	0	0	0	0	0	0	5
MIMAT0000096	hsa-miR-98-5p	ENSG00000114982	KANSL3	protein_coding	chr2	97260121	97260126	97260121	97260126	-	4	0	AGO1,AGO2	1	0	0	0	0	0	0	4
MIMAT0000096	hsa-miR-98-5p	ENSG00000213337	ANKRD39	protein_coding	chr2	97513778	97513783	97513777	97513802	-	4	0	AGO1-4,AGO2	1	0	0	0	1	0	0	3
MIMAT0000096	hsa-miR-98-5p	ENSG00000168758	SEMA4C	protein_coding	chr2	97526290	97526296	97526289	97526317	-	32	0	AGO1,AGO1-4,AGO2,AGO3	1	0	0	1	1	1	1	7
MIMAT0000096	hsa-miR-98-5p	ENSG00000115073	ACTR1B	protein_coding	chr2	98272562	98272567	98272562	98272567	-	4	0	AGO1-4,AGO2	1	0	0	0	0	0	0	3
MIMAT0000096	hsa-miR-98-5p	ENSG00000183513	COA5	protein_coding	chr2	99216100	99216105	99216100	99216105	-	2	0	AGO2	1	0	0	0	0	0	0	4
MIMAT0000096	hsa-miR-98-5p	ENSG00000071073	MGAT4A	protein_coding	chr2	99237025	99237030	99237024	99237052	-	4	0	AGO1-4,AGO2	1	0	1	1	0	0	0	6
MIMAT0000096	hsa-miR-98-5p	ENSG00000071073	MGAT4A	protein_coding	chr2	99241934	99241940	99241933	99241961	-	20	0	AGO1-4,AGO2	1	0	1	1	1	1	1	6
MIMAT0000096	hsa-miR-98-5p	ENSG00000071073	MGAT4A	protein_coding	chr2	99279589	99279617	99279589	99279617	-	2	0	AGO1-4	0	0	0	1	0	0	0	6
MIMAT0000096	hsa-miR-98-5p	ENSG00000170500	LONRF2	protein_coding	chr2	100893009	100893014	100893009	100893014	-	5	0	AGO1,AGO1-4,AGO2	1	0	0	0	0	0	0	8
MIMAT0000096	hsa-miR-98-5p	ENSG00000170500	LONRF2	protein_coding	chr2	100895477	100895482	100895477	100895482	-	2	0	AGO2	1	0	0	0	0	0	0	8
MIMAT0000096	hsa-miR-98-5p	ENSG00000183054	RGPD6	protein_coding	chr2	111272387	111272393	111272386	111272407	-	6	0	AGO1-4,AGO2	0	0	1	0	1	0	0	1
MIMAT0000096	hsa-miR-98-5p	ENSG00000115084	SLC35F5	protein_coding	chr2	114500085	114500109	114500085	114500109	-	2	0	AGO2	0	0	0	0	1	0	0	7
MIMAT0000096	hsa-miR-98-5p	ENSG00000125633	CCDC93	protein_coding	chr2	118674912	118674918	118674911	118674931	-	3	0	AGO1-4	1	0	0	0	1	0	1	7
MIMAT0000096	hsa-miR-98-5p	ENSG00000115112	TFCP2L1	protein_coding	chr2	121981317	121981323	121981317	121981323	-	1	0	AGO2	1	0	0	0	0	0	0	8
MIMAT0000096	hsa-miR-98-5p	ENSG00000074054	CLASP1	protein_coding	chr2	122096662	122096667	122096662	122096667	-	2	0	AGO2	1	0	0	0	0	0	0	7
MIMAT0000096	hsa-miR-98-5p	ENSG00000169967	MAP3K2	protein_coding	chr2	128059613	128059618	128059612	128059618	-	4	0	AGO1-4,AGO2	0	0	1	0	0	1	0	5
MIMAT0000096	hsa-miR-98-5p	ENSG00000144231	POLR2D	protein_coding	chr2	128605394	128605400	128605393	128605421	-	22	0	AGO1,AGO1-4,AGO2	1	0	0	1	1	0	1	4
MIMAT0000096	hsa-miR-98-5p	ENSG00000144233	AMMECR1L	protein_coding	chr2	128621821	128621849	128621821	128621849	-	1	0	AGO1-4	0	0	0	1	0	0	0	6
MIMAT0000096	hsa-miR-98-5p	ENSG00000152102	FAM168B	protein_coding	chr2	131806291	131806296	131806291	131806296	-	3	0	AGO1-4,AGO2	1	0	0	0	0	0	0	4
MIMAT0000096	hsa-miR-98-5p	ENSG00000173272	MZT2A	protein_coding	chr2	132241579	132241584	132241579	132241584	-	10	0	AGO1-4,AGO2	1	0	0	0	0	0	0	2
MIMAT0000096	hsa-miR-98-5p	ENSG00000115963	RND3	protein_coding	chr2	151326213	151326218	151326213	151326218	-	5	0	AGO1-4,AGO2	1	0	0	0	0	0	0	8
MIMAT0000096	hsa-miR-98-5p	ENSG00000162980	ARL5A	protein_coding	chr2	152657143	152657171	152657143	152657171	-	1	0	AGO2	0	0	0	1	0	0	0	8
MIMAT0000096	hsa-miR-98-5p	ENSG00000162980	ARL5A	protein_coding	chr2	152659312	152659317	152659311	152659339	-	8	0	AGO1-4,AGO2	1	0	0	1	0	1	1	8
MIMAT0000096	hsa-miR-98-5p	ENSG00000283228	AC068547.1	protein_coding	chr2	152659312	152659317	152659311	152659339	-	8	0	AGO1-4,AGO2	1	0	0	1	0	1	1	0
MIMAT0000096	hsa-miR-98-5p	ENSG00000123612	ACVR1C	protein_coding	chr2	158390334	158390340	158390333	158390361	-	9	0	AGO2	1	0	1	1	1	1	1	9
MIMAT0000096	hsa-miR-98-5p	ENSG00000123612	ACVR1C	protein_coding	chr2	158399242	158399270	158399242	158399270	-	1	0	AGO2	0	0	0	1	0	0	0	9
MIMAT0000096	hsa-miR-98-5p	ENSG00000153250	RBMS1	protein_coding	chr2	161129523	161129529	161129522	161129550	-	21	0	AGO1-4,AGO2	0	0	0	1	1	1	1	6
MIMAT0000096	hsa-miR-98-5p	ENSG00000182263	FIGN	protein_coding	chr2	164461057	164461063	164461056	164461084	-	9	0	AGO1-4,AGO2	0	0	1	1	0	0	1	9
MIMAT0000096	hsa-miR-98-5p	ENSG00000182263	FIGN	protein_coding	chr2	164461159	164461165	164461158	164461186	-	17	0	AGO1,AGO1-4,AGO2,AGO3,AGO4	0	0	1	1	0	0	1	9
MIMAT0000096	hsa-miR-98-5p	ENSG00000182263	FIGN	protein_coding	chr2	164464654	164464660	164464653	164464681	-	3	0	AGO1-4,AGO2	1	0	1	1	1	1	1	9
MIMAT0000096	hsa-miR-98-5p	ENSG00000182263	FIGN	protein_coding	chr2	164465320	164465325	164465319	164465347	-	3	0	AGO2	1	0	1	1	1	0	1	9
MIMAT0000096	hsa-miR-98-5p	ENSG00000182263	FIGN	protein_coding	chr2	164465407	164465412	164465406	164465434	-	7	0	AGO1-4,AGO2	1	0	1	1	1	1	1	9
MIMAT0000096	hsa-miR-98-5p	ENSG00000182263	FIGN	protein_coding	chr2	164466986	164467014	164466986	164467014	-	5	0	AGO1-4,AGO2	0	0	0	1	0	0	0	9
MIMAT0000096	hsa-miR-98-5p	ENSG00000198586	TLK1	protein_coding	chr2	171849681	171849686	171849681	171849686	-	5	0	AGO1-4,AGO2	1	0	0	0	0	0	0	9
MIMAT0000096	hsa-miR-98-5p	ENSG00000144320	LNPK	protein_coding	chr2	176792671	176792676	176792671	176792676	-	2	0	AGO1-4	1	0	0	0	0	0	0	4
MIMAT0000096	hsa-miR-98-5p	ENSG00000187231	SESTD1	protein_coding	chr2	179967455	179967483	179967455	179967483	-	2	0	AGO2	0	0	0	1	0	0	0	9
MIMAT0000096	hsa-miR-98-5p	ENSG00000187231	SESTD1	protein_coding	chr2	179967597	179967603	179967596	179967624	-	2	0	AGO2	0	0	0	1	0	1	1	9
MIMAT0000096	hsa-miR-98-5p	ENSG00000204262	COL5A2	protein_coding	chr2	189897739	189897745	189897738	189897766	-	6	0	AGO1-4	1	0	0	1	1	1	1	9
MIMAT0000096	hsa-miR-98-5p	ENSG00000197121	PGAP1	protein_coding	chr2	197698407	197698412	197698407	197698412	-	1	0	AGO2	1	0	0	0	0	0	0	4
MIMAT0000096	hsa-miR-98-5p	ENSG00000197121	PGAP1	protein_coding	chr2	197700418	197700423	197700418	197700423	-	2	0	AGO1-4,AGO2	1	0	0	0	0	0	0	4
MIMAT0000096	hsa-miR-98-5p	ENSG00000115942	ORC2	protein_coding	chr2	201775789	201775796	201775789	201775796	-	5	0	AGO2	1	0	0	0	0	0	0	5
MIMAT0000096	hsa-miR-98-5p	ENSG00000115993	TRAK2	protein_coding	chr2	202242571	202242576	202242571	202242576	-	7	0	AGO1-4,AGO2	1	0	0	0	0	0	0	6
MIMAT0000096	hsa-miR-98-5p	ENSG00000173166	RAPH1	protein_coding	chr2	204306197	204306202	204306197	204306202	-	1	0	AGO1-4	1	0	0	0	0	0	0	9
MIMAT0000096	hsa-miR-98-5p	ENSG00000114933	INO80D	protein_coding	chr2	206866961	206866966	206866960	206866988	-	20	0	AGO1,AGO1-4,AGO2,AGO3	1	0	0	1	0	0	0	9
MIMAT0000096	hsa-miR-98-5p	ENSG00000114933	INO80D	protein_coding	chr2	206868786	206868791	206868785	206868813	-	3	0	AGO1-4	1	0	0	1	0	1	1	9
MIMAT0000096	hsa-miR-98-5p	ENSG00000023228	NDUFS1	protein_coding	chr2	206986691	206986696	206986691	206986696	-	1	0	AGO1-4	0	0	1	0	0	0	0	5
MIMAT0000096	hsa-miR-98-5p	ENSG00000163251	FZD5	protein_coding	chr2	208630325	208630331	208630325	208630331	-	2	0	AGO1-4,AGO2	1	0	0	0	0	0	0	5
MIMAT0000096	hsa-miR-98-5p	ENSG00000030419	IKZF2	protein_coding	chr2	213864888	213864893	213864887	213864915	-	1	0	AGO1-4	1	0	1	1	0	1	0	6
MIMAT0000096	hsa-miR-98-5p	ENSG00000030419	IKZF2	protein_coding	chr2	213866782	213866787	213866781	213866809	-	6	0	AGO1-4,AGO2	1	0	1	1	0	0	1	6
MIMAT0000096	hsa-miR-98-5p	ENSG00000135913	USP37	protein_coding	chr2	219317375	219317380	219317375	219317380	-	9	0	AGO1-4,AGO2	1	0	0	0	0	0	0	4
MIMAT0000096	hsa-miR-98-5p	ENSG00000198925	ATG9A	protein_coding	chr2	220084706	220084711	220084706	220084711	-	22	0	AGO1,AGO1-4,AGO2,AGO3	1	0	0	0	0	0	0	3
MIMAT0000096	hsa-miR-98-5p	ENSG00000284820	AC068946.2	protein_coding	chr2	220084706	220084711	220084706	220084711	-	22	0	AGO1,AGO1-4,AGO2,AGO3	1	0	0	0	0	0	0	0
MIMAT0000096	hsa-miR-98-5p	ENSG00000116106	EPHA4	protein_coding	chr2	222290704	222290709	222290703	222290731	-	36	0	AGO1,AGO1-4,AGO2,AGO3	1	0	0	1	1	1	1	8
MIMAT0000096	hsa-miR-98-5p	ENSG00000135903	PAX3	protein_coding	chr2	223065276	223065281	223065275	223065303	-	11	0	AGO1,AGO2,AGO3,AGO4	1	0	0	1	0	1	1	2
MIMAT0000096	hsa-miR-98-5p	ENSG00000135905	DOCK10	protein_coding	chr2	225630315	225630320	225630315	225630320	-	6	0	AGO1-4,AGO2	1	0	0	0	0	0	0	7
MIMAT0000096	hsa-miR-98-5p	ENSG00000163053	SLC16A14	protein_coding	chr2	230900428	230900433	230900428	230900435	-	7	0	AGO1,AGO1-4,AGO2	1	0	1	0	0	0	0	4
MIMAT0000096	hsa-miR-98-5p	ENSG00000163053	SLC16A14	protein_coding	chr2	230902046	230902052	230902046	230902052	-	2	0	AGO1-4	1	0	1	0	0	1	1	4
MIMAT0000096	hsa-miR-98-5p	ENSG00000163359	COL6A3	protein_coding	chr2	238233390	238233395	238233390	238233395	-	8	0	AGO1-4,AGO2	1	0	0	0	0	0	0	10
MIMAT0000096	hsa-miR-98-5p	ENSG00000122085	MTERF4	protein_coding	chr2	242027712	242027718	242027712	242027718	-	1	0	AGO2	1	0	0	0	0	0	0	7
MIMAT0000096	hsa-miR-98-5p	ENSG00000115677	HDLBP	protein_coding	chr2	242168103	242168109	242168102	242168130	-	6	0	AGO1-4,AGO2	1	0	0	1	1	1	1	9
MIMAT0000096	hsa-miR-98-5p	ENSG00000115677	HDLBP	protein_coding	chr2	242168360	242168366	242168359	242168387	-	1	0	AGO1-4	1	0	0	1	0	0	0	9
MIMAT0000096	hsa-miR-98-5p	ENSG00000143727	ACP1	protein_coding	chr2	277665	277671	277654	277672	+	5	0	AGO2	1	0	1	0	1	0	0	3
MIMAT0000096	hsa-miR-98-5p	ENSG00000143727	ACP1	protein_coding	chr2	277726	277732	277726	277732	+	3	0	AGO1-4,AGO2	1	0	1	0	0	0	0	3
MIMAT0000096	hsa-miR-98-5p	ENSG00000176887	SOX11	protein_coding	chr2	5835036	5835041	5835036	5835041	+	6	0	AGO2	1	0	0	0	0	0	0	9
MIMAT0000096	hsa-miR-98-5p	ENSG00000151693	ASAP2	protein_coding	chr2	9544639	9544644	9544639	9544644	+	3	0	AGO1-4,AGO2	1	0	0	0	0	0	0	9
MIMAT0000096	hsa-miR-98-5p	ENSG00000171848	RRM2	protein_coding	chr2	10269649	10269655	10269628	10269656	+	31	0	AGO1,AGO1-4,AGO2,AGO3	1	0	1	1	1	1	1	4
MIMAT0000096	hsa-miR-98-5p	ENSG00000196208	GREB1	protein_coding	chr2	11781208	11781214	11781195	11781215	+	4	0	AGO1-4	1	0	1	0	1	1	1	6
MIMAT0000096	hsa-miR-98-5p	ENSG00000071575	TRIB2	protein_coding	chr2	12882366	12882371	12882366	12882372	+	7	0	AGO1-4,AGO2	1	0	0	0	0	1	1	9
MIMAT0000096	hsa-miR-98-5p	ENSG00000134323	MYCN	protein_coding	chr2	16086725	16086730	16086703	16086731	+	8	0	AGO1-4,AGO2	1	0	1	1	1	1	1	3
MIMAT0000096	hsa-miR-98-5p	ENSG00000134323	MYCN	protein_coding	chr2	16087089	16087094	16087067	16087095	+	3	0	AGO2	1	0	1	1	1	1	1	3
MIMAT0000096	hsa-miR-98-5p	ENSG00000163032	VSNL1	protein_coding	chr2	17837216	17837221	17837201	17837222	+	1	0	AGO2	1	0	0	0	1	1	1	8
MIMAT0000096	hsa-miR-98-5p	ENSG00000084676	NCOA1	protein_coding	chr2	24992774	24992780	24992759	24992781	+	1	0	AGO1	1	0	0	0	1	1	1	4
MIMAT0000096	hsa-miR-98-5p	ENSG00000138030	KHK	protein_coding	chr2	27323230	27323235	27323230	27323235	+	1	0	AGO1-4	1	0	0	0	0	0	0	3
MIMAT0000096	hsa-miR-98-5p	ENSG00000115234	SNX17	protein_coding	chr2	27599993	27599999	27599993	27599999	+	7	0	AGO1-4,AGO2	0	0	0	0	0	0	1	3
MIMAT0000096	hsa-miR-98-5p	ENSG00000243943	ZNF512	protein_coding	chr2	27845443	27845448	27845443	27845448	+	5	0	AGO1,AGO1-4,AGO2	1	0	0	0	0	0	0	6
MIMAT0000096	hsa-miR-98-5p	ENSG00000198522	GPN1	protein_coding	chr2	27873138	27873143	27873138	27873143	+	2	0	AGO1-4,AGO2	1	0	0	0	0	0	0	6
MIMAT0000096	hsa-miR-98-5p	ENSG00000213626	LBH	protein_coding	chr2	30482067	30482072	30482067	30482073	+	4	0	AGO1-4,AGO2	1	0	0	0	0	1	1	5
MIMAT0000096	hsa-miR-98-5p	ENSG00000152683	SLC30A6	protein_coding	chr2	32448665	32448672	32448644	32448672	+	6	1	AGO1-4,AGO2	0	0	0	1	0	0	1	5
MIMAT0000096	hsa-miR-98-5p	ENSG00000003509	NDUFAF7	protein_coding	chr2	37475375	37475396	37475375	37475396	+	4	0	AGO1,AGO1-4	0	0	0	0	1	0	0	7
MIMAT0000096	hsa-miR-98-5p	ENSG00000115841	RMDN2	protein_coding	chr2	38218392	38218420	38218392	38218420	+	1	0	AGO1-4	0	0	0	1	0	0	0	7
MIMAT0000096	hsa-miR-98-5p	ENSG00000171132	PRKCE	protein_coding	chr2	46413288	46413293	46413286	46413293	+	6	0	AGO1-4,AGO2	1	0	1	0	0	0	0	4
MIMAT0000096	hsa-miR-98-5p	ENSG00000171132	PRKCE	protein_coding	chr2	46414881	46414886	46414879	46414886	+	5	0	AGO1-4,AGO2	1	0	1	0	0	0	0	4
MIMAT0000096	hsa-miR-98-5p	ENSG00000116062	MSH6	protein_coding	chr2	48027168	48027196	48027168	48027196	+	24	0	AGO1,AGO1-4,AGO2,AGO3	0	0	0	1	0	0	0	4
MIMAT0000096	hsa-miR-98-5p	ENSG00000143942	CHAC2	protein_coding	chr2	54002245	54002250	54002228	54002251	+	9	0	AGO1,AGO1-4,AGO2	1	0	0	0	1	0	0	2
MIMAT0000096	hsa-miR-98-5p	ENSG00000115306	SPTBN1	protein_coding	chr2	54896750	54896755	54896750	54896755	+	10	0	AGO1,AGO1-4,AGO2	1	0	0	0	0	0	0	8
MIMAT0000096	hsa-miR-98-5p	ENSG00000162924	REL	protein_coding	chr2	61151098	61151105	61151098	61151105	+	3	0	AGO1-4	0	0	0	0	0	0	1	5
[truncated: 1,571 more rows]
